# Supplementary material for: DNA lesions can frequently precede DNA:RNA hybrid accumulation
Source: Nat Commun. 2025 Mar 10;16:2401. doi: 10.1038/s41467-025-57588-x (PMC11893903; doi:10.1038/s41467-025-57588-x)
Supplement: Supplementary file 4 — Supplementary Data 1 [file 41467_2025_57588_MOESM4_ESM.xlsx]

## Sheet: Suppl. Table 1
DNA lesions can frequently precede DNA:RNA hybrid accumulation
Raphaël M. Mangione, Steven Pierce, Myriam Zheng, Robert M. Martin, Coralie Goncalves, Arun Kumar, Sarah Scaglione, Cristiana de Sousa Morgado, Arianna Penzo, Astrid Lancrey, Robert J.D. Reid, Ophélie Lautier, Pierre-Henri Gaillard, Peter C. Stirling, Sérgio F. de Almeida, Rodney Rothstein & Benoit Palancade
Supplementary Data 1 - Results of the hyper-rec and hybrid screens
gene deletion	identifier	SCREEN I (hyper-rec, LYS2-YFP reporter)					SCREEN II (hyper-rec, YAT1-LEU2 reporter)		SCREEN III (DNA:RNA hybrid dot blots)		Found in:
		median recombination index	mean recombination index	number of replicates	Two-sided Mann-Whitney p-value (/wt)	rank	Recombination frequency	Two-sided Fisher exact p-value (/wt)	DNA:RNA hybrid mean levels (/wt)	Standard Deviation	Segura-Wang et al. 2017	Novarina et al. 2020
-	WT	18.2679	32.5326	4642	NA	NA	45.2206	NA	1	0.106256
YOR141C	ARP8	99.1983	97.7065	36	7.9696e-24	1	10.4167	4.47079e-07	NA	NA
YAL039C	CYC3	95.9112	88.6395	44	1.94412e-21	2	NA	NA	NA	NA
YMR179W	SPT21	95.4977	87.7224	40	6.5462e-20	3	33.3333	0.109262	NA	NA
YER092W	IES5	90.0576	84.292	44	1.29532e-18	4	56.25	0.144691	NA	NA
YFL012W-A	YFL012W-A	88.4494	78.4923	56	2.1874e-18	5	50	0.560183	NA	NA
YDL045W-A	MRP10	85.2275	75.7729	60	2.806e-18	6	NA	NA	NA	NA
YEL046C	GLY1	94.0477	74.3484	54	2.844e-17	7	47.619	0.82984	NA	NA
YNL236W	SIN4	95.3892	89.2178	32	9.7414e-17	8	33.3333	1	NA	NA
YDR225W	HTA1	89.26	75.0711	59	3.0628e-16	9	62.5	0.0192426	1.94745	0.609674
YER052C	HOM3	93.1057	69.8987	60	3.2106e-16	10	66.6667	0.00334526	1.22662	0.658764
YDL002C	NHP10	92.2877	82.74	40	4.9576e-16	11	56.25	0.144691	NA	NA
YEL045C	YEL045C	95.4472	69.8193	56	9.6256e-16	12	NA	NA	NA	NA
YPL024W	NCE4	95.6474	85.6317	34	1.35392e-15	13	31.25	0.0579221	NA	NA		YES
YIL006W	YIL006W	90.1025	81.8342	40	1.5651e-15	14	85.4167	1.33147e-08	0.697557	0.191814
YDL068W	YDL068W	87.0638	70.3962	57	1.20446e-13	15	NA	NA	NA	NA
YDL162C	YDL162C	79.7504	69.2568	60	2.0986e-13	16	87.5	3.12707e-09	4.31007	2.24997		YES
YOR211C	MGM1	98.3237	78.2336	35	2.4678e-13	17	NA	NA	NA	NA
YML101C-A	YML101C-A	82.9777	74.2684	40	8.0526e-13	18	47.9167	0.77085	NA	NA
YDR175C	RSM24	82.692	67.6251	60	1.3007e-12	19	NA	NA	NA	NA
YLR052W	IES3	96.2421	90.5245	22	1.61134e-12	20	50	0.560183	NA	NA
YHR120W	MSH1	91.1079	65.1715	55	3.0012e-12	21	NA	NA	NA	NA
YER095W	RAD51	88.7668	75.0965	41	4.3012e-12	22	39.5833	0.468086	NA	NA
YKL113C	RAD27	91.0822	82.2582	28	1.91178e-11	23	85.4167	1.33147e-08	2.63447	0.571783		YES
YDR350C	TCM10	84.5668	69.4722	56	1.9483e-11	24	NA	NA	NA	NA
YLR303W	MET17	91.5806	85.4447	24	2.0144e-11	25	85.4167	1.33147e-08	0.931452	0.933431
YKL118W	YKL118W	88.1619	80.2457	28	5.096e-11	26	95.8333	7.08034e-14	3.19036	0.829456
YKL080W	VMA5	82.5963	78.1181	28	1.09464e-10	27	NA	NA	NA	NA
YDR065W	YDR065W	80.6258	65.7671	57	1.26636e-10	28	NA	NA	NA	NA
YML102W	CAC2	92.306	84.1035	23	1.51696e-10	29	64.5833	0.00836765	2.19695	1.06226
YDR076W	RAD55	73.2843	62.9288	59	1.69688e-10	30	75	5.14092e-05	1.37751	0.286706
YDR140W	YDR140W	74.3678	67.3269	52	1.921e-10	31	83.3333	8.91475e-08	0.592663	0.485237
YJL129C	TRK1	84.2454	79.0678	28	1.94452e-10	32	39.5833	0.468086	NA	NA
YER086W	ILV1	79.3733	61.9529	60	2.508e-10	33	45.8333	1	NA	NA
YOR241W	MET7	87.3423	68.6431	36	5.0088e-10	34	NA	NA	NA	NA
YNL215W	IES2	88.6599	77.3269	28	7.6728e-10	35	0	7.35921e-13	NA	NA
YJL127C	SPT10	80.4277	68.4115	40	7.7622e-10	36	0	4.91451e-09	NA	NA
YML009C-A	YML009C-A	83.2633	70.0152	39	1.17196e-09	37	NA	NA	NA	NA
YHR178W	STB5	79.3733	63.8298	56	1.5467e-09	38	0	7.35921e-13	NA	NA
YHL030W	ECM29	90.8112	64.3521	51	1.66838e-09	39	75	5.14092e-05	1.58963	1.2814
YDR004W	RAD57	73.2843	61.8511	60	2.9238e-09	40	62.5	0.0192426	2.17262	0.717087
YDL020C	RPN4	74.3678	67.2178	40	5.3402e-09	41	62.5	0.0192426	2.29955	0.995852
YPL215W	CBP3	92.5156	68.081	36	5.3772e-09	42	NA	NA	NA	NA
YKR035W-A	DID2	84.5668	75.9756	26	6.0908e-09	43	83.3333	8.91475e-08	1.64186	0.602773
YDR322W	MRPL35	73.2617	61.4856	58	7.0216e-09	44	9.52381	9.75359e-07	NA	NA
YMR205C	PFK2	79.3733	67.0326	40	2.7052e-08	45	77.0833	1.25272e-05	1.58843	0.716536
YDR237W	MRPL7	87.0638	62.6022	58	2.9874e-08	46	NA	NA	NA	NA
YDR024W	FYV1	79.3733	59.5204	60	3.1292e-08	47	39.5833	0.468086	NA	NA
YDR120C	TRM1	77.0061	65.0981	40	3.3752e-08	48	77.0833	1.25272e-05	1.17958	0.583482
YDR204W	COQ4	73.2843	59.5191	60	4.4888e-08	49	NA	NA	NA	NA
YOR026W	BUB3	86.6761	63.4404	35	4.8306e-08	50	10.4167	4.47079e-07	NA	NA
YNR052C	POP2	80.6258	66.3744	31	6.0526e-08	51	0	7.35921e-13	NA	NA
YAR002W	NUP60	73.2493	65.6326	44	7.5984e-08	52	95.8333	7.08034e-14	1.28945	1.22245
YAL010C	MDM10	82.4797	66.7486	44	9.2178e-08	53	2.08333	2.04445e-11	NA	NA
YNL273W	TOF1	75.4513	63.241	39	1.20408e-07	54	75	5.14092e-05	1.99095	0.890586		YES
YHR031C	RRM3	79.3733	58.2333	54	1.64306e-07	55	18.75	0.000195045	NA	NA		YES
YLR439W	MRPL4	86.5186	76.1626	22	2.2418e-07	56	NA	NA	NA	NA
YDR405W	MRP20	80.7279	63.9029	48	2.5986e-07	57	NA	NA	NA	NA
YKL087C	CYT2	73.2843	60.5779	43	2.6544e-07	58	NA	NA	NA	NA
YIL153W	RRD1	75.4513	65.5632	35	3.8838e-07	59	97.9167	2.51765e-15	1.92583	0.599829
YGL029W	CGR1	91.551	60.061	36	4.1356e-07	60	37.5	0.30937	NA	NA
YLR304C	ACO1	76.0387	71.991	24	4.2838e-07	61	NA	NA	NA	NA
YER091C	MET6	79.3733	60.6621	44	5.656e-07	62	54.1667	0.243597	NA	NA
YDR138W	HPR1	83.2633	59.3473	71	6.9918e-07	63	88.0208	1.87661e-33	1.75059	0.33116			(the mft1∆ mutant was used instead of hpr1∆ in screen II and III - see Methods)
YPL172C	COX10	92.8666	62.8277	34	1.32034e-06	64	NA	NA	NA	NA
YLR382C	NAM2	77.4722	69.1662	24	1.49836e-06	65	NA	NA	NA	NA
YBR073W	RDH54	62.3003	59.4759	38	1.6226e-06	66	81.25	5.23969e-07	1.49187	0.486141	YES
YDR197W	CBS2	73.2843	56.4577	59	2.2992e-06	67	NA	NA	NA	NA
YHR013C	ARD1	77.2441	56.3364	55	4.2362e-06	68	NA	NA	NA	NA
YDL032W	YDL032W	67.9173	54.5206	60	5.2554e-06	69	6.25	4.33485e-09	NA	NA
YMR072W	ABF2	76.7059	64.7801	24	5.523e-06	70	NA	NA	NA	NA
YJL201W	ECM25	73.2843	60.9561	40	5.7208e-06	71	97.9167	2.51765e-15	1.05616	0.52417
YKL003C	MRP17	73.2843	57.0251	39	6.428e-06	72	NA	NA	NA	NA
YMR097C	MTG1	80.2537	68.6518	24	7.0402e-06	73	NA	NA	NA	NA
YOR080W	DIA2	79.3733	58.4475	36	7.3424e-06	74	6.66667	0.0027376	NA	NA		YES
YMR286W	MRPL33	71.9499	59.5568	40	8.623e-06	75	NA	NA	NA	NA
YBL072C	RPS8A	84.5668	64.6901	37	8.6384e-06	76	33.3333	0.109262	NA	NA
YDL119C	YDL119C	71.0886	54.4608	60	9.0748e-06	77	79.1667	2.71991e-06	1.42942	0.804191
YKL016C	ATP7	77.2441	57.3117	41	1.05116e-05	78	NA	NA	NA	NA
YHR080C	YHR080C	71.6311	52.3625	52	1.08906e-05	79	72.9167	0.000188778	1.14374	0.403437
YDR347W	MRP1	72.6248	61.0051	40	1.09778e-05	80	NA	NA	NA	NA
YKL106W	AAT1	57.7618	55.4905	43	1.10754e-05	81	87.5	3.12707e-09	1.86776	0.842969
YER070W	RNR1	80.7279	67.374	25	1.31196e-05	82	17.7778	0.000208838	NA	NA
YDR116C	MRPL1	78.986	60.5403	38	1.60576e-05	83	68.75	0.00122676	1.14572	0.320466
YAL040C	CLN3	73.0042	62.9195	42	1.84736e-05	84	64.5833	0.00836765	1.56902	0.729796
YJL184W	GON7	91.5806	90.7233	8	2.1598e-05	85	91.6667	2.26296e-11	1.86105	0.941095
YDR069C	DOA4	60.0317	52.9253	58	2.205e-05	86	12.5	2.5281e-06	NA	NA
YKL002W	DID4	75.4513	54.6969	39	3.364e-05	87	NA	NA	NA	NA
YAR042W	SWH1	57.8589	57.002	47	3.746e-05	88	89.5833	2.94631e-10	1.817	0.312736	YES
YLR295C	ATP14	83.8855	67.416	19	3.8244e-05	89	0	7.35921e-13	NA	NA
YDR123C	INO2	73.2843	57.8499	40	4.5752e-05	90	33.3333	0.440746	NA	NA
YKL048C	ELM1	68.4051	53.0936	44	6.0064e-05	91	NA	NA	NA	NA
YNL185C	MRPL19	62.8395	56.021	36	6.5816e-05	92	68.75	1.25272e-05	1.56046	0.54952
YDL202W	MRPL11	73.2843	59.3738	39	7.5714e-05	93	NA	NA	NA	NA
YDL056W	MBP1	64.9044	59.6341	24	9.8542e-05	94	77.0833	1.25272e-05	1.68311	0.440964
YLR234W	TOP3	85.7832	72.643	15	9.9908e-05	95	56.25	0.144691	NA	NA		YES
YDR226W	ADK1	57.8589	51.6691	59	0.000125528	96	16.6667	5.21944e-05	NA	NA
YGR188C	BUB1	80.7279	51.6135	36	0.000138624	97	8.33333	6.71373e-08	NA	NA
YKL170W	MRPL38	68.4051	54.9819	34	0.000153794	98	NA	NA	NA	NA
YKR003W	OSH6	68.8929	52.611	43	0.000155036	99	0	7.35921e-13	NA	NA
YDL118W	YDL118W	60.0317	52.9505	60	0.000161264	100	68.75	0.00122676	1.19207	0.496896
YLR412W	YLR412W	62.3003	60.8787	24	0.0001619	101	97.9167	2.51765e-15	1.0012	0.204764
YPR018W	RLF2	75.6616	56.6281	34	0.000191998	102	68.75	0.00122676	4.71808	3.11471
YAR028W	YAR028W	57.8589	57.6753	44	0.0002661	103	95.8333	7.08034e-14	1.38169	0.372712
YNR028W	CPR8	80.6258	65.411	21	0.00029708	104	77.0833	1.25272e-05	1.78422	0.831077
YOR330C	MIP1	79.3733	50.3363	32	0.00030976	105	NA	NA	NA	NA
YBL038W	MRPL16	71.066	59.2882	32	0.00032064	106	NA	NA	NA	NA
YLR405W	DUS4	65.549	61.2641	22	0.00038722	107	95.8333	7.08034e-14	1.36319	0.522603
YDL091C	UBX3	61.7726	50.6169	60	0.00040706	108	85.4167	1.33147e-08	1.50169	0.662533	YES
YEL036C	ANP1	57.8589	49.1179	47	0.00042662	109	15.5556	5.34526e-05	NA	NA
YML061C	PIF1	65.9908	53.0149	40	0.00044402	110	NA	NA	NA	NA
YMR078C	CTF18	67.2348	62.7393	24	0.00057576	111	70.8333	0.00062295	2.8923	0.688938
YPR191W	QCR2	57.8589	62.338	19	0.00060226	112	NA	NA	NA	NA
YPR135W	CTF4	71.9499	55.5102	32	0.00062712	113	11.1111	0.000282597	NA	NA
YLR350W	ORM2	71.9499	60.9458	23	0.00068624	114	45.8333	1	NA	NA
YER117W	RPL23B	60.0317	50.0555	60	0.00074606	115
YML009W-B	YML009W-B	62.8881	60.5576	22	0.00088166	116
YMR064W	AEP1	69.9336	59.7776	24	0.00097194	117
YPL132W	COX11	96.9774	96.3289	4	0.00097826	118
YPR172W	YPR172W	95.899	95.7382	4	0.00107154	119
YJL189W	RPL39	94.9659	95.3891	4	0.0011455	120
YPR047W	MSF1	96.0541	95.4386	4	0.00118306	121
YMR193W	MRPL24	95.6583	95.2469	4	0.00121058	122
YDR127W	ARO1	57.7618	50.8006	60	0.00130688	123
YPR099C	YPR099C	95.1753	94.7411	4	0.00131806	124
YPR116W	YPR116W	93.3741	93.9611	4	0.00146904	125
YKL057C	NUP120	50.8424	52.0485	24	0.00150304	126
YBR179C	FZO1	95.5325	93.9456	4	0.0015114	127
YPR036W	VMA13	95.9112	93.4766	4	0.00156692	128
YBR166C	TYR1	92.7648	93.547	4	0.001574	129
YMR188C	MRPS17	95.6583	93.3386	4	0.00160154	130
YMR293C	YMR293C	72.6171	56.9947	24	0.00165668	131
YPR131C	NAT3	94.8858	93.6073	4	0.0016815	132
YLR366W	YLR366W	57.8589	57.3761	22	0.00171858	133
YKR082W	NUP133	48.3115	53.8791	28	0.0017882	134
YMR267W	PPA2	92.0869	93.3299	4	0.00178888	135
YMR282C	AEP2	94.0477	92.5508	4	0.0018455	136
YKL194C	MST1	94.0919	92.9786	4	0.00185724	137
YGL031C	RPL24A	58.9453	46.3011	36	0.00192696	138
YDR234W	LYS4	60.0317	50.6896	57	0.00194884	139
YMR257C	PET111	93.1373	91.868	4	0.0021098	140
YJL188C	BUD19	92.306	91.5861	4	0.0021514	141
YGL003C	CDH1	69.7025	48.3178	36	0.0021622	142
YLR235C	YLR235C	91.9106	91.396	4	0.0022974	143						YES
YPR100W	MRPL51	95.8186	92.1116	4	0.0023146	144						YES
YNR013C	PHO91	90.6031	91.4709	4	0.00241	145
YKL169C	YKL169C	93.8114	90.8836	4	0.0024906	146
YBR052C	YBR052C	79.3733	57.3662	22	0.002522	147
YMR035W	IMP2	93.307	90.4272	4	0.0025484	148
YHL005C	YHL005C	91.4096	90.4629	4	0.002572	149
YDR290W	YDR290W	57.7618	54.0604	23	0.0026484	150
YBR130C	SHE3	89.26	90.516	4	0.0027338	151
YMR287C	MSU1	67.9173	56.599	24	0.00289	152
YPR134W	MSS18	94.9984	90.1737	4	0.0029458	153
YNL315C	ATP11	90.3577	69.6485	8	0.0030146	154
YJR144W	MGM101	57.8589	56.2374	27	0.00307	155
YBR098W	MMS4	44.2104	48.6111	30	0.003314	156
YPL040C	ISM1	88.0115	88.9967	4	0.0033222	157
YML028W	TSA1	60.0317	49.1467	39	0.003324	158					YES	YES
YFL033C	RIM15	75.7639	73.1546	8	0.0033828	159
YNL326C	YNL326C	89.1305	88.1136	4	0.0039412	160
YBR125C	PTC4	94.0283	88.8087	4	0.004024	161					YES
YJL095W	BCK1	92.1412	88.6074	4	0.0040962	162
YOR205C	YOR205C	86.4874	87.0174	4	0.004177	163
YJL176C	SWI3	88.0413	87.6237	4	0.0042266	164
YMR158W	MRPS8	97.444	96.3119	3	0.0043224	165
YNR002C	FUN34	68.8929	56.5644	23	0.0043602	166
YLR384C	IKI3	57.8589	54.8664	24	0.0045254	167
YMR150C	IMP1	60.0317	49.4712	40	0.0045958	168
YGR138C	TPO2	86.9134	87.2594	4	0.0046194	169
YFR044C	YFR044C	87.295	87.0055	4	0.0046194	170
YNL296W	YNL296W	87.5	86.9916	4	0.004975	171
YCR066W	RAD18	57.8589	47.9251	35	0.0050272	172
YKL134C	YKL134C	95.7223	94.8925	3	0.0051972	173
YLR038C	COX12	87.4236	86.909	4	0.0052146	174
YLR267W	YLR267W	95.9473	87.0618	4	0.0052358	175
YNR001C	CIT1	86.6761	86.5183	4	0.0054112	176
YOL009C	MDM12	94.0477	94.6896	3	0.0055042	177
YER158C	YER158C	72.6171	59.2565	20	0.0055536	178
YLL001W	DNM1	89.45	87.0377	4	0.0056566	179
YDR097C	MSH6	50.6653	48.7498	40	0.0056802	180						YES
YML110C	COQ5	96.614	94.5675	3	0.0057738	181
YIL120W	QDR1	85.2275	85.3594	4	0.005818	182					YES
YHR001W-A	QCR10	76.385	66.0633	8	0.0058496	183
YOR032C	HMS1	91.4083	85.1741	4	0.005912	184
YMR123W	PKR1	86.2395	85.4517	4	0.0059458	185
YJL138C	TIF2	86.9972	85.8156	4	0.0063344	186
YDR195W	REF2	50.6653	46.1057	54	0.0063678	187
YOR038C	HIR2	90.3481	84.6915	4	0.0064394	188
YNL025C	SSN8	90.8836	84.2742	4	0.0065092	189
YNR009W	YNR009W	87.2371	83.8009	4	0.0067036	190
YOR328W	PDR10	97.1836	92.3313	3	0.0068354	191
YJL204C	RCY1	54.2621	55.4457	24	0.0069372	192
YNL011C	YNL011C	75.4513	55.6583	27	0.0072526	193
YHL031C	GOS1	86.0099	84.4846	4	0.0073556	194
YMR256C	COX7	83.2633	83.771	4	0.0073762	195						YES
YLR202C	YLR202C	84.8344	84.5127	4	0.0074842	196
YJL096W	MRPL49	91.5256	83.9635	4	0.0075092	197
YNL014W	HEF3	64.5512	68.3074	8	0.0076088	198
YLR417W	VPS36	84.8344	84.1911	4	0.0078516	199
YOL108C	INO4	94.3671	91.308	3	0.007977	200
YDR408C	ADE8	84.8352	83.8973	4	0.0080636	201
YKL155C	RSM22	84.8352	83.8973	4	0.0080636	202
YER123W	YCK3	63.3759	45.713	36	0.0081344	203
YPR046W	MCM16	88.7668	83.5898	4	0.0081942	204
YBL079W	NUP170	84.8344	83.4352	4	0.0083176	205						YES
YDR470C	UGO1	83.9398	83.576	4	0.00841	206
YLR201C	YLR201C	85.2525	83.3628	4	0.008508	207
YNR021W	YNR021W	87.7805	82.3633	4	0.0085126	208
YDR119W	YDR119W	51.9788	48.4813	24	0.008604	209
YOR040W	GLO4	84.5886	82.2943	4	0.008664	210
YPL104W	MSD1	80.6258	82.476	4	0.0088906	211
YOL143C	RIB4	86.4874	81.8434	4	0.0089054	212
YKR097W	PCK1	43.923	50.3468	28	0.0089334	213
YJL154C	VPS35	85.2275	81.9741	4	0.0090678	214
YJL180C	ATP12	82.6885	83.9086	4	0.0091576	215
YMR228W	MTF1	92.2444	83.1846	4	0.0092532	216
YFR019W	FAB1	82.7919	82.4462	4	0.009309	217
YFL036W	RPO41	84.754	82.8884	4	0.009473	218
YDR194C	MSS116	84.3036	82.5885	4	0.0095924	219
YDR231C	COX20	87.295	82.8563	4	0.0096448	220
YBR185C	MBA1	87.124	82.3782	4	0.0096868	221
YDR529C	QCR7	83.9398	82.1467	4	0.0098032	222
YLR376C	PSY3	57.8589	53.3535	24	0.010299	223
YLR385C	SWC7	44.2623	53.2026	22	0.010315	224					YES
YPL134C	ODC1	92.306	89.6461	3	0.0103696	225
YHR073W	OSH3	14.1847	41.1362	55	0.010416	226
YBR009C	HHF1	65.2461	53.1551	22	0.0110736	227
YPL262W	FUM1	93.8558	79.8308	4	0.011423	228
YGR062C	COX18	78.2738	80.9699	4	0.011472	229
YDR450W	RPS18A	60.0317	48.03	58	0.0115158	230
YJL046W	YJL046W	78.5887	82.2214	4	0.0115394	231
YJL053W	PEP8	54.2621	52.726	24	0.0117496	232
YKL085W	MDH1	43.923	48.5052	27	0.0118268	233
YOR209C	NPT1	79.3733	48.3033	20	0.0121468	234
YHR100C	YHR100C	56.5619	42.3634	55	0.0125456	235
YPL263C	KEL3	84.4472	80.4243	4	0.0125688	236
YPL230W	YPL230W	82.6775	80.6331	4	0.0127088	237
YMR164C	MSS11	94.0477	88.0019	3	0.0128478	238
YHR195W	NVJ1	56.6059	45.5163	40	0.0128484	239
YMR058W	FET3	77.1994	78.576	4	0.0136214	240
YGR045C	YGR045C	78.2738	79.7619	4	0.0138584	241
YDR296W	MHR1	79.3733	50.6302	37	0.0140462	242
YBR175W	SWD3	57.7618	52.7172	37	0.014588	243
YDL070W	BDF2	50.208	46.7957	57	0.0146784	244
YLR326W	YLR326W	57.2532	51.9122	24	0.0150096	245
YAL009W	SPO7	73.0042	55.0169	26	0.0150556	246
YGR208W	SER2	84.9429	79.5728	4	0.015303	247
YBL058W	SHP1	86.33	79.0769	4	0.0153822	248
YDR114C	YDR114C	81.6009	78.4564	4	0.015406	249
YBR195C	MSI1	82.6715	79.979	4	0.0154696	250
YER134C	YER134C	83.4537	79.6856	4	0.0155736	251
YHR209W	YHR209W	56.474	46.891	31	0.0156274	252
YDR395W	SXM1	79.0323	79.567	4	0.0159874	253
YLR210W	CLB4	87.4236	78.8839	4	0.0160038	254
YHR078W	YHR078W	56.5399	45.1277	54	0.0161564	255
YJL004C	SYS1	50.6653	51.897	24	0.016253	256
YGL084C	GUP1	80.7279	77.4842	4	0.0162686	257
YGR078C	PAC10	78.2738	78.2738	4	0.016302	258
YBL039C	URA7	85.7028	79.0287	4	0.0165542	259
YJL088W	ARG3	82.6775	77.9952	4	0.0170688	260
YGR012W	YGR012W	86.2395	78.8078	4	0.0171124	261
YDR155C	CPR1	50.6653	45.5792	44	0.0171532	262
YOR008C	SLG1	76.1393	77.0016	4	0.0172172	263
YOR042W	CUE5	97.6266	97.6266	2	0.0174186	264
YOR156C	NFI1	80.538	77.3893	4	0.0175796	265
YOL058W	ARG1	83.2633	85.0257	3	0.0176926	266
YDL067C	COX9	79.8858	78.4824	4	0.0178854	267
YNL071W	LAT1	79.0323	77.4895	4	0.0180034	268
YMR154C	RIM13	83.666	78.3176	4	0.0182416	269
YHL003C	LAG1	91.5849	72.2739	4	0.0184826	270
YPR044C	YPR044C	47.0196	46.4077	30	0.0186618	271
YER051W	YER051W	83.0476	78.6252	4	0.018992	272					YES
YDR289C	RTT103	57.556	51.1996	24	0.019178	273
YAR014C	BUD14	76.357	57.4063	26	0.0194942	274
YNR027W	BUD17	86.6761	85.1683	3	0.0198282	275
YJL102W	MEF2	88.7668	76.4564	4	0.019888	276
YIL103W	YIL103W	72.339	54.5356	24	0.020226	277
YFR046C	CNN1	78.2889	78.4256	4	0.020502	278
YDR377W	ATP17	82.3286	76.8452	4	0.020708	279
YKL046C	DCW1	43.923	48.6952	28	0.02101	280
YLL010C	PSR1	82.0361	78.0718	4	0.021164	281
YER149C	PEA2	80.0091	77.309	4	0.021238	282
YPL102C	YPL102C	83.8899	76.5494	4	0.02128	283
YDR216W	ADR1	84.8352	76.4815	4	0.021396	284
YCR081W	SRB8	63.2221	46.9178	20	0.021402	285
YOL070C	YOL070C	89.2157	83.9053	3	0.021722	286
YDL210W	UGA4	81.6009	77.6768	4	0.022106	287
YBR171W	SEC66	86.0409	73.2025	4	0.022534	288
YKR047W	YKR047W	57.7618	46.5796	28	0.022534	289
YPL041C	YPL041C	80.0091	76.76	4	0.022556	290
YDR462W	MRPL28	77.391	76.3515	4	0.022768	291
YNL279W	PRM1	72.5807	77.6648	4	0.02278	292
YCL029C	BIK1	74.2405	75.1899	4	0.022868	293
YER065C	ICL1	74.7594	76.9179	4	0.023106	294
YMR246W	FAA4	78.2738	76.1993	4	0.023424	295
YLR402W	YLR402W	74.1761	76.9636	4	0.02347	296
YMR315W	YMR315W	60.6084	52.6784	24	0.023738	297
YPL271W	ATP15	76.0387	76.2201	4	0.023758	298
YJL006C	CTK2	64.9044	50.9646	24	0.023838	299
YDL039C	PRM7	73.5968	75.8837	4	0.024004	300
YHR029C	YHR029C	73.9306	73.9306	4	0.024168	301
YLR054C	OSW2	76.8233	74.9211	4	0.024192	302
YDR358W	GGA1	55.1633	47.2254	39	0.024608	303
YIL018W	RPL2B	78.5887	75.9508	4	0.024632	304
YCR051W	YCR051W	80.7279	80.7279	3	0.024894	305
YBR131W	CCZ1	79.979	75.346	4	0.025016	306
YPR040W	TIP41	84.4472	74.4614	4	0.025126	307
YBR138C	YBR138C	84.5367	72.4579	4	0.025456	308
YPR039W	YPR039W	71.5432	74.4505	4	0.025642	309
YPL273W	SAM4	73.3128	74.8571	4	0.025804	310
YDR471W	RPL27B	77.8068	75.6238	4	0.025866	311
YDR079W	PET100	74.4568	76.5628	4	0.025942	312
YPL036W	PMA2	45.9332	51.9011	20	0.026198	313
YDR371W	CTS2	81.3861	76.1552	4	0.026498	314
YER154W	OXA1	86.9134	71.9014	4	0.026714	315
YBL095W	YBL095W	86.0245	74.5176	4	0.02683	316
YJL093C	TOK1	80.1275	74.5604	4	0.026844	317
YOR150W	MRPL23	70.3798	73.2595	4	0.026844	318
YHR132W-A	YHR132W-A	50.6653	42.918	38	0.026868	319
YNL328C	MDJ2	75.4559	75.4383	4	0.026882	320
YJR073C	OPI3	64.9044	50.7105	24	0.026934	321
YGR041W	BUD9	81.25	75.5953	4	0.026986	322
YMR311C	GLC8	42.1108	48.062	24	0.027222	323
YPR054W	SMK1	84.4472	73.802	4	0.027232	324
YBR031W	RPL4A	75.1206	76.1499	4	0.027246	325
YLR059C	REX2	73.019	73.7641	4	0.02739	326
YLL055W	YLL055W	86.716	70.4729	4	0.027654	327
YJL128C	PBS2	71.5432	73.5931	4	0.028186	328
YML034W	SRC1	76.0387	65.2259	8	0.028352	329
YLR338W	YLR338W	46.4137	49.9716	23	0.028366	330
YPL001W	HAT1	92.5391	92.5391	2	0.028438	331
YMR091C	NPL6	78.2738	74.825	4	0.028606	332
YBR209W	YBR209W	82.5813	71.1417	4	0.028648	333
YNL147W	LSM7	56.9425	51.0826	16	0.028914	334
YDR099W	BMH2	50.6653	45.5074	40	0.02899	335
YDL142C	CRD1	73.1641	74.9297	4	0.0291	336
YLR091W	YLR091W	74.1761	73.5975	4	0.029294	337
YDR269C	YDR269C	81.9212	75.0003	4	0.029462	338
YPL042C	SSN3	83.8448	71.0816	4	0.02963	339
YIR021W	MRS1	66.0803	51.8534	24	0.029884	340
YPR119W	CLB2	77.4687	74.4934	4	0.030468	341
YDR278C	YDR278C	69.9904	74.8472	4	0.03054	342
YLR209C	PNP1	80.5243	74.799	4	0.03054	343
YDR389W	SAC7	75.4559	74.439	4	0.030656	344
YHR112C	YHR112C	50.6653	40.9488	38	0.030902	345
YLR420W	URA4	73.239	75.1448	4	0.031092	346
YFR040W	SAP155	75.3136	74.7106	4	0.031092	347
YMR145C	NDE1	73.2843	74.1772	4	0.031296	348
YDR199W	YDR199W	69.2146	72.5807	4	0.03137	349
YJL063C	MRPL8	71.5432	72.9501	4	0.031562	350
YPL097W	MSY1	91.4561	80.8063	3	0.031606	351
YJL056C	ZAP1	80.3583	73.3018	4	0.031696	352
YGR037C	ACB1	7.29e-05	38.2244	28	0.031712	353
YNL252C	MRPL17	91.7427	91.7427	2	0.031948	354
YDL001W	RMD1	76.9777	73.5172	4	0.03216	355
YNL089C	YNL089C	81.6971	72.87	4	0.032176	356
YDR426C	YDR426C	72.0898	72.5193	4	0.032176	357
YAR047C	YAR047C	72.1721	74.5262	4	0.032358	358
YJL124C	LSM1	50.6653	46.017	37	0.032364	359
YBL001C	ECM15	79.5111	72.4188	4	0.032584	360
YLR130C	ZRT2	70.5646	74.9387	4	0.032936	361
YDR375C	BCS1	79.1061	75.208	4	0.033044	362
YLR284C	ECI1	83.8855	71.9363	4	0.033076	363
YNL264C	PDR17	84.8352	67.4702	4	0.033152	364
YML097C	VPS9	82.6775	72.0323	4	0.03326	365
YBR194W	YBR194W	81.2576	70.4799	4	0.0334	366
YKL107W	YKL107W	83.8448	70.1489	4	0.033824	367
YAL062W	GDH3	72.1721	74.1502	4	0.033886	368					YES
YNR007C	ATG3	73.019	71.8619	4	0.033902	369
YPL059W	GRX5	78.0385	72.864	4	0.034282	370
YLR180W	SAM1	70.81	71.8794	4	0.034314	371
YBR213W	MET8	81.9344	70.5776	4	0.034346	372
YNR020C	YNR020C	76.7357	70.8275	4	0.03465	373
YDR494W	YDR494W	78.5344	73.233	4	0.035102	374
YJL013C	MAD3	57.8589	49.8996	24	0.035144	375					YES
YJR139C	HOM6	61.9748	61.8785	8	0.03527	376
YPR066W	UBA3	77.7742	73.5285	4	0.035558	377
YMR224C	MRE11	54.2621	43.7147	40	0.035722	378
YBR096W	YBR096W	82.4864	69.0254	4	0.035724	379
YAL049C	YAL049C	65.4336	53.4985	26	0.035728	380
YLR207W	HRD3	79.5111	72.8048	4	0.035756	381
YDR354W	TRP4	54.2621	48.761	24	0.035794	382
YPL061W	ALD6	80.0091	69.7428	4	0.035954	383
YAL037W	YAL037W	63.3649	53.6433	28	0.036144	384
YOR135C	YOR135C	70.3798	70.3798	4	0.03642	385
YNL316C	PHA2	68.7763	72.4141	4	0.036606	386
YNR022C	MRPL50	73.019	71.6866	4	0.036944	387
YLR042C	YLR042C	78.5623	72.837	4	0.037336	388
YLR126C	YLR126C	81.4166	69.4688	4	0.037456	389
YNL327W	EGT2	77.1915	67.9348	4	0.037576	390
YIR026C	YVH1	71.9499	49.1408	24	0.037662	391
YKL222C	YKL222C	75.2279	73.1943	4	0.037748	392
YIL140W	AXL2	76.0387	72.516	4	0.03792	393
YBL062W	YBL062W	82.6954	68.4143	4	0.038304	394
YBL103C	RTG3	80.5243	71.3976	4	0.038708	395
YDR511W	ACN9	76.0396	72.7652	4	0.038868	396
YDL241W	YDL241W	56.6876	46.0545	44	0.038874	397
YDL083C	RPS16B	50.6653	44.1881	44	0.039232	398
YOL049W	GSH2	92.0869	78.9333	3	0.039544	399
YDR186C	YDR186C	54.2621	46.5664	24	0.039558	400
YNR025C	YNR025C	67.1985	71.2921	4	0.03958	401
YNL281W	HCH1	76.8233	70.9064	4	0.03958	402
YER140W	YER140W	79.7684	69.6601	4	0.03958	403
YAL016W	TPD3	75.4513	72.3225	4	0.039688	404
YBR221C	PDB1	79.0464	69.5548	4	0.039688	405
YBR134W	YBR134W	91.4561	77.9683	3	0.039772	406
YNR018W	YNR018W	76.385	69.7318	4	0.040124	407
YMR275C	BUL1	73.2843	72.3302	4	0.040142	408
YER139C	YER139C	72.1721	72.8415	4	0.04025	409
YLR447C	VMA6	75.7639	73.1666	4	0.040452	410
YJL068C	YJL068C	78.5887	70.8727	4	0.040544	411
YDL114W	YDL114W	68.9268	72.8816	4	0.040562	412
YER083C	RMD7	10.7251	39.848	36	0.040562	413
YHR130C	YHR130C	50.6653	40.5579	38	0.04057	414
YPL261C	YPL261C	80.3583	71.3948	4	0.040948	415
YNL268W	LYP1	75.4033	70.6347	4	0.040968	416
YLR381W	CTF3	80.4348	70.1789	4	0.041116	417
YPL189W	GUP2	71.5432	62.7363	8	0.04113	418
YGR169C	PUS6	80.6258	68.3364	4	0.04132	419
YDR150W	NUM1	78.8394	71.6164	4	0.041582	420
YLL058W	YLL058W	57.8589	51.0866	23	0.041984	421
YIL092W	YIL092W	45.9332	56.8614	8	0.04242	422
YHL006C	SHU1	70.81	70.249	4	0.042548	423
YDL075W	RPL31A	51.5421	49.487	24	0.042648	424
YJL200C	YJL200C	50.6653	50.0392	24	0.042872	425
YFL053W	DAK2	75.7639	72.6198	4	0.042874	426
YBL024W	NCL1	82.7919	66.3879	4	0.042912	427
YLR369W	SSQ1	57.2532	50.3774	23	0.04313	428
YJL153C	INO1	78.5887	70.51	4	0.043164	429
YPL127C	HHO1	68.9932	70.2682	4	0.043182	430
YDR215C	YDR215C	61.1852	68.566	4	0.043376	431
YBR245C	ISW1	64.9044	71.131	4	0.043512	432
YDR230W	YDR230W	69.6467	70.2184	4	0.04363	433						YES
YOR136W	IDH2	7.29e-05	40.0806	20	0.043976	434
YIL024C	YIL024C	71.9499	71.7466	4	0.04418	435
YBR046C	ZTA1	75.7639	72.2258	4	0.04422	436
YNL283C	WSC2	67.9173	70.9239	4	0.044954	437
YLR242C	ARV1	77.2757	70.304	4	0.044974	438
YOR161C	PNS1	86.4874	86.4874	2	0.045118	439
YDR443C	SSN2	72.9731	70.5043	4	0.045296	440
YJL038C	YJL038C	71.5432	68.9547	4	0.045438	441
YKL032C	IXR1	74.7594	71.0214	4	0.045518	442
YER048C	CAJ1	78.0385	70.1565	4	0.0456	443
YLR185W	RPL37A	75.3136	71.2126	4	0.04566	444
YBL089W	AVT5	69.2828	71.1081	4	0.045904	445
YLR050C	YLR050C	75.3136	70.706	4	0.046108	446
YDL190C	UFD2	73.1641	71.6105	4	0.046726	447
YDL044C	MTF2	72.1415	71.3099	4	0.046726	448
YPL003W	ULA1	75.4814	67.7573	4	0.046912	449
YLL015W	BPT1	78.5623	69.5964	4	0.047016	450
YKR048C	NAP1	37.0737	43.2533	28	0.0473	451
YBL064C	PRX1	75.7639	70.2397	4	0.047434	452
YGL020C	MDM39	7.29e-05	38.6501	27	0.047534	453
YJL120W	YJL120W	71.5432	68.5645	4	0.047748	454
YBL059W	YBL059W	74.9598	69.8778	4	0.047896	455
YLR040C	YLR040C	79.5111	69.4999	4	0.048108	456
YLR049C	YLR049C	79.5111	66.3397	4	0.048194	457
YLR112W	YLR112W	81.0484	69.2935	4	0.0483	458
YDR488C	PAC11	74.5843	70.4003	4	0.048406	459
YEL027W	CUP5	69.1938	70.8033	4	0.048448	460
YDL136W	RPL35B	73.0229	69.9862	4	0.048448	461
YGR067C	YGR067C	69.9405	71.1485	4	0.048748	462
YMR285C	NGL2	69.9405	71.1485	4	0.048748	463
YKR098C	UBP11	78.5887	69.1031	4	0.048962	464
YPL248C	GAL4	73.3128	68.7294	4	0.049394	465
YOR221C	MCT1	60.0317	68.0855	4	0.049416	466
YBR197C	YBR197C	74.7594	70.1264	4	0.049524	467
YDR393W	SHE9	80.1192	69.2847	4	0.049656	468
YPR158W	YPR158W	87.4558	87.4558	2	0.049708	469
YDR432W	NPL3	60.6084	52.0727	22	0.050018	470
YOR302W	YOR302W	80.7279	73.8291	3	0.0505	471
YDR200C	VPS64	76.8233	64.297	4	0.050776	472
YDR380W	ARO10	70.5646	71.5726	4	0.0512	473
YKL037W	YKL037W	52.6999	43.1372	43	0.051236	474
YKR084C	HBS1	43.923	47.0754	28	0.051286	475
YHR095W	YHR095W	50.6653	40.8227	54	0.051528	476
YDR007W	TRP1	76.6952	70.4099	4	0.051648	477
YDL019C	OSH2	78.3901	63.7715	4	0.051918	478
YHL010C	YHL010C	73.2118	76.4727	3	0.051972	479
YBL010C	YBL010C	79.9936	66.0663	4	0.052032	480					YES
YML055W	SPC2	46.3881	48.6678	24	0.052032	481
YBL091C	MAP2	75.5066	66.1306	4	0.0521	482
YBR126C	TPS1	74.7594	66.8322	4	0.052418	483
YDR139C	RUB1	50.6653	47.2314	24	0.052464	484
YDL236W	PHO13	73.5968	68.1914	4	0.052508	485
YBR114W	RAD16	79.979	66.4937	4	0.053082	486
YJR122W	CAF17	50.6653	49.2014	24	0.053192	487
YIL097W	FYV10	60.0317	48.3788	20	0.053226	488
YHR198C	YHR198C	23.2069	37.3098	56	0.053272	489
YPR058W	YMC1	85.6867	85.6867	2	0.05359	490
YML074C	FPR3	52.6999	49.584	23	0.053628	491					YES
YBR036C	CSG2	77.2757	68.9531	4	0.0538	492
YKL211C	TRP3	73.2118	69.8896	4	0.05387	493
YLR171W	YLR171W	73.2118	69.8896	4	0.05387	494
YPL194W	DDC1	45.9332	55.9436	8	0.054492	495						YES
YGR110W	YGR110W	68.8929	70.6529	4	0.05469	496
YML112W	CTK3	84.5886	84.5886	2	0.054984	497
YDR174W	HMO1	72.8816	69.6331	4	0.05507	498
YGR112W	SHY1	75.4513	68.8628	4	0.055738	499
YLR035C	MLH2	69.9904	69.7652	4	0.055834	500
YNL297C	MON2	57.7618	50.4821	18	0.056002	501
YDL215C	GDH2	79.8338	66.4242	4	0.056074	502
YCR050C	YCR050C	60.0317	67.1361	4	0.056752	503
YOR035C	SHE4	60.0317	67.1361	4	0.056752	504
YOR073W	SGO1	97.326	73.2674	4	0.0568	505
YDR469W	SDC1	59.7456	50.8944	18	0.056978	506
YDR512C	EMI1	47.7652	55.7044	8	0.057002	507
YPL077C	YPL077C	66.6065	69.0659	4	0.05729	508
YFR013W	IOC3	69.9904	69.6366	4	0.057486	509
YLR354C	TAL1	77.2441	68.5835	4	0.057536	510
YER037W	PHM8	72.4128	68.9531	4	0.05808	511					YES	YES
YDR117C	YDR117C	70.2448	68.8182	4	0.058178	512
YIL094C	LYS12	76.0387	67.8281	4	0.058204	513
YKR033C	YKR033C	76.0387	67.8281	4	0.058204	514
YML073C	RPL6A	76.0387	67.8281	4	0.058204	515
YNL109W	YNL109W	84.8528	74.1351	3	0.058306	516
YDR157W	YDR157W	70.5646	68.8815	4	0.058478	517
YLR421C	RPN13	78.5623	64.7797	4	0.058528	518
YDR442W	YDR442W	73.5968	67.1779	4	0.058678	519
YDR218C	SPR28	73.239	70.505	4	0.059028	520
YEL064C	AVT2	71.1643	65.7566	4	0.059356	521
YLR203C	MSS51	72.5153	69.8135	4	0.05994	522
YDR245W	MNN10	66.7417	69.8858	4	0.060196	523
YDL052C	SLC1	68.919	68.7631	4	0.060246	524
YNL095C	YNL095C	71.1606	67.2686	4	0.060246	525
YDR161W	YDR161W	67.8472	68.0926	4	0.060324	526
YLR388W	RPS29A	57.8589	47.2214	22	0.060342	527
YLR337C	VRP1	57.8589	49.0293	24	0.060696	528
YLR393W	ATP10	57.8589	51.1361	23	0.060812	529
YBR204C	YBR204C	65.4934	67.8776	4	0.060914	530
YHR123W	EPT1	73.239	68.6475	4	0.061356	531
YNL304W	YPT11	73.2118	67.6981	4	0.061432	532
YPL272C	YPL272C	71.5432	66.4652	4	0.06256	533
YAL042C-A	YAL042C-A	76.7299	65.4934	4	0.062744	534
YDR042C	YDR042C	77.8068	65.0469	4	0.06285	535
YKR029C	SET3	82.6775	82.6775	2	0.0629	536
YNL100W	YNL100W	78.1031	64.8317	4	0.063248	537
YDR083W	RRP8	68.0709	67.1198	4	0.063328	538
YIL040W	APQ12	71.9519	49.8442	24	0.063442	539
YGR150C	YGR150C	72.1721	68.2085	4	0.063516	540
YJR060W	CBF1	50.6653	48.6746	24	0.06361	541
YPL234C	TFP3	71.9499	67.8336	4	0.06373	542						YES
YBR062C	YBR062C	69.4757	67.1036	4	0.064106	543					YES
YOL083W	YOL083W	73.2843	73.9613	3	0.064328	544
YNL101W	AVT4	72.5807	67.4878	4	0.064538	545
YDL104C	QRI7	67.0479	68.1394	4	0.06462	546
YLR028C	ADE16	73.0299	67.4735	4	0.064782	547					YES
YNL275W	YNL275W	70.3542	64.6652	4	0.06481	548
YMR202W	ERG2	89.2682	68.645	4	0.064998	549
YKR058W	GLG1	68.9932	66.075	4	0.065054	550
YDR057W	YOS9	71.8753	63.9269	4	0.065108	551
YBR024W	SCO2	74.22	66.3477	4	0.065354	552
YLR182W	SWI6	90.9618	71.7058	3	0.065364	553
YDL192W	ARF1	50.6653	47.9082	23	0.065444	554
YGR165W	MRPS35	76.7299	64.8692	4	0.065986	555
YDR484W	VPS52	62.786	69.3868	4	0.066152	556
YJL036W	SNX4	63.1568	64.9923	4	0.066428	557
YPL177C	CUP9	71.9499	67.5533	4	0.066456	558
YKL110C	KTI12	66.6065	67.6896	4	0.066596	559
YCR033W	SNT1	80.7279	80.7279	2	0.06702	560
YFL025C	BST1	72.5153	68.2857	4	0.06707	561
YBR164C	ARL1	64.2449	66.7269	4	0.067518	562
YOL052C-A	DDR2	73.2843	73.331	3	0.068324	563
YLR433C	CNA1	75.7639	69.0576	4	0.068508	564
YDR162C	NBP2	66.5674	66.8829	4	0.068536	565
YDR384C	ATO3	69.2146	65.4629	4	0.068536	566
YHR125W	YHR125W	56.452	44.6819	39	0.068574	567
YAL034C	FUN19	57.705	52.0857	28	0.068824	568
YPL144W	YPL144W	76.0387	66.5531	4	0.06885	569
YKR032W	YKR032W	68.9932	65.7123	4	0.068934	570
YPL062W	YPL062W	57.8589	53.9661	19	0.069066	571
YLR311C	YLR311C	69.2146	66.3482	4	0.069192	572
YPR074C	TKL1	75.7639	66.6453	4	0.070058	573
YHR154W	RTT107	48.5395	40.3909	56	0.07011	574
YNL037C	IDH1	67.1985	63.0873	4	0.070232	575
YDR287W	YDR287W	58.8967	45.0251	38	0.07032	576
YHL014C	YLF2	67.8472	66.8566	4	0.070348	577
YJR032W	CPR7	64.9044	66.9488	4	0.070436	578
YOR248W	YOR248W	60.0317	70.7701	3	0.070482	579
YOR386W	PHR1	60.0317	70.7701	3	0.070482	580
YML034C-A	YML034C-A	57.8589	66.108	4	0.070522	581
YLR406C	RPL31B	78.2889	73.5607	3	0.070786	582
YDR336W	YDR336W	73.4409	62.682	4	0.070932	583
YAL005C	SSA1	57.8589	50.9371	42	0.071222	584
YOL033W	MSE1	83.2633	72.3973	3	0.071294	585
YNL295W	YNL295W	75.4559	64.297	4	0.071312	586
YBR182C	SMP1	68.9982	63.6583	4	0.07146	587
YDL013W	HEX3	48.7791	42.6091	44	0.071664	588
YPL060W	LPE10	71.1643	64.0268	4	0.071902	589
YMR067C	UBX4	93.2437	71.4083	4	0.072258	590
YFL014W	HSP12	73.0299	63.3082	4	0.072824	591
YDL224C	WHI4	64.3452	64.0853	4	0.073908	592
YOL013C	HRD1	82.1429	82.1429	2	0.074148	593
YDL099W	YDL099W	69.9585	67.5157	4	0.075128	594
YDR330W	UBX5	68.919	67.3338	4	0.075496	595					YES
YDR256C	CTA1	67.771	68.0123	4	0.076362	596
YBR176W	ECM31	68.8929	67.7497	4	0.076768	597
YNL274C	YNL274C	67.9173	65.9187	4	0.077174	598
YDR111C	YDR111C	43.923	41.1619	24	0.07734	599
YDR149C	YDR149C	64.5512	65.5593	4	0.077394	600
YML056C	IMD4	68.9932	64.3054	4	0.077456	601
YER101C	AST2	63.3273	67.2458	4	0.077678	602
YGL208W	SIP2	89.2157	67.6296	4	0.07777	603
YNL311C	YNL311C	68.7763	62.5965	4	0.077994	604
YLR367W	RPS22B	70.81	61.641	4	0.078246	605
YDR001C	NTH1	61.3307	68.0614	4	0.07831	606
YPL183W-A	YPL183W-A	85.2275	63.4975	8	0.078494	607
YIR033W	MGA2	64.9044	65.0803	4	0.078724	608
YJL131C	YJL131C	64.9044	65.0803	4	0.078724	609
YOL098C	YOL098C	73.2843	72.0122	3	0.079198	610
YDR229W	IVY1	43.923	41.0409	59	0.079438	611
YHL045W	YHL045W	61.1852	62.7718	4	0.079716	612
YLR394W	CST9	40.2106	46.7936	24	0.079894	613					YES
YEL067C	YEL067C	65.4934	65.4934	4	0.07991	614					YES
YDR098C	GRX3	67.7992	63.4514	4	0.080038	615
YDL033C	YDL033C	63.4097	62.5001	4	0.080104	616
YLR306W	UBC12	64.5512	65.2087	4	0.08046	617
YHR194W	MDM31	73.239	72.7565	3	0.080916	618
YHR161C	YAP1801	56.5839	44.5201	35	0.081174	619
YNL027W	CRZ1	67.9348	62.0705	4	0.081568	620
YBL036C	YBL036C	67.771	67.4413	4	0.081734	621					YES
YNR014W	YNR014W	82.6263	65.6294	4	0.081964	622
YBR068C	BAP2	61.9975	66.79	4	0.082194	623
YBL048W	YBL048W	67.6102	61.7643	4	0.082458	624
YKL213C	DOA1	50.6653	44.9146	20	0.08284	625
YDL025C	YDL025C	72.1415	62.2142	4	0.08299	626
YDR514C	YDR514C	64.709	63.9294	4	0.083122	627
YER020W	GPA2	72.1721	63.2145	4	0.08329	628
YNL096C	RPS7B	75.2279	62.9296	4	0.083356	629
YOL052C	SPE2	7.01266	33.1957	34	0.083382	630
YDR100W	YDR100W	69.9731	66.6443	4	0.083656	631
YPL013C	MRPS16	57.7618	71.6507	3	0.083894	632
YKR013W	PRY2	66.5674	61.8689	4	0.084126	633
YPL103C	YPL103C	63.3273	66.2606	4	0.085208	634					YES
YDR458C	YDR458C	66.788	60.629	4	0.08548	635
YFR032C	YFR032C	3.22e-05	32.6396	40	0.085564	636
YNL008C	ASI3	64.5512	64.8054	4	0.085754	637
YNR024W	YNR024W	64.5512	64.8054	4	0.085754	638
YNL320W	YNL320W	67.1985	64.2357	4	0.085822	639
YPL245W	YPL245W	85.2275	68.1542	3	0.085968	640
YPL116W	HOS3	61.3871	62.9314	4	0.086062	641
YDR374C	YDR374C	67.8472	64.1568	4	0.086198	642
YNL108C	YNL108C	64.5512	58.9236	4	0.086268	643
YBL043W	ECM13	63.6861	59.8344	4	0.08637	644
YOL051W	GAL11	73.2843	71.0551	3	0.086562	645
YGL235W	YGL235W	7.29e-05	35.6745	32	0.086582	646
YCR019W	MAK32	35.931	43.326	18	0.086626	647
YFL010C	WWM1	67.1116	64.3857	4	0.087544	648
YMR089C	YTA12	61.9748	65.9577	4	0.08758	649
YLR313C	SPH1	61.1852	59.6775	4	0.088452	650
YDR173C	ARG82	75.2279	62.2809	4	0.088522	651
YLR094C	GIS3	60.3086	65.1473	4	0.088732	652
YBR158W	AMN1	64.2449	61.4847	4	0.089014	653					YES
YMR132C	JLP2	83.666	66.0014	4	0.08926	654
YGL206C	CHC1	78.2738	78.2738	2	0.089362	655
YDR121W	DPB4	65.7611	65.2856	4	0.089578	656
YDR332W	YDR332W	61.4866	63.8515	4	0.090074	657
YPR098C	YPR098C	67.1116	64.0882	4	0.09036	658
YDL049C	KNH1	59.5635	62.8639	4	0.090574	659
YKL041W	VPS24	64.2449	61.3719	4	0.090752	660
YML001W	YPT7	68.9932	63.0304	4	0.09086	661
YLR324W	PEX30	69.2146	62.912	4	0.091398	662
YLR122C	YLR122C	67.9173	59.7914	4	0.091722	663
YEL006W	YEL006W	69.1938	61.7254	4	0.0923	664
YNL072W	RNH201	64.972	59.2129	4	0.092446	665						YES
YFR053C	HXK1	57.8589	49.323	29	0.092464	666
YPL053C	KTR6	64.2449	61.1086	4	0.092554	667
YHR046C	INM1	60.3086	64.9983	4	0.092626	668
YJL051W	IRC8	50.6653	44.9768	37	0.092636	669
YJL209W	CBP1	71.9499	64.5087	4	0.0927	670
YPL207W	YPL207W	71.9499	64.5087	4	0.0927	671
YDR418W	RPL12B	68.7763	58.8184	4	0.092808	672
YIL067C	YIL067C	57.8589	63.426	4	0.092844	673
YJL101C	GSH1	57.8589	63.426	4	0.092844	674
YDL191W	RPL35A	61.3307	60.2652	4	0.093246	675
YPR160W	GPH1	57.2532	71.4378	3	0.093282	676
YER161C	SPT2	66.6065	64.4405	4	0.093356	677
YPL213W	LEA1	57.0675	61.8268	4	0.093906	678
YDR272W	GLO2	50.6653	40.8587	44	0.09404	679
YDR156W	RPA14	56.9425	63.6484	4	0.094348	680
YDR209C	YDR209C	66.4096	60.9485	4	0.094458	681
YHR142W	CHS7	56.5619	42.5029	39	0.094688	682
YIL023C	YIL023C	64.9044	64.9044	4	0.094718	683
YBR181C	RPS6B	66.5915	61.3192	4	0.094902	684
YCL050C	APA1	60.0317	66.9304	3	0.09524	685
YNL257C	SIP3	64.972	61.3692	4	0.095274	686
YLR432W	IMD3	65.2461	66.5086	4	0.096132	687
YDR027C	VPS54	65.8525	59.6415	4	0.096132	688
YDR036C	EHD3	65.8525	61.7984	4	0.096206	689
YOR142W	LSC1	86.4874	68.1013	4	0.096732	690
YDR104C	SPO71	57.2014	62.2285	4	0.096884	691
YLL057C	JLP1	69.9904	63.2117	4	0.09692	692
YLR058C	SHM2	70.5646	65.121	4	0.09711	693
YHR156C	LIN1	57.2532	66.1065	4	0.097336	694
YFR036W	CDC26	65.2461	63.7585	4	0.097678	695
YBL091C-A	SCS22	85.4777	67.5619	4	0.098172	696
YLR070C	XYL2	66.5674	62.8419	4	0.098248	697
YMR306C-A	YMR306C-A	42.3364	44.7775	24	0.09836	698
YJL003W	COX16	54.2621	48.0861	22	0.09846	699
YEL059W	YEL059W	57.8589	51.389	20	0.098602	700
YBL012C	YBL012C	62.4638	58.5719	4	0.099012	701
YGR069W	YGR069W	61.9748	64.4696	4	0.09905	702
YIR020W-A	YIR020W-A	64.9044	63.1458	4	0.09905	703
YML030W	YML030W	64.9044	63.1458	4	0.09905	704
YPL113C	YPL113C	64.9044	63.1458	4	0.09905	705
YEL040W	UTR2	66.6065	61.5298	4	0.09905	706
YPL099C	YPL099C	75.4513	68.8127	3	0.099344	707
YNL336W	COS1	63.4818	57.7139	4	0.099434	708
YDL160C	DHH1	57.7618	44.9448	24	0.100278	709
YHL026C	YHL026C	70.5646	61.0624	4	0.100904	710
YFR043C	YFR043C	66.0985	62.2869	4	0.101412	711
YML084W	YML084W	59.6175	61.0244	4	0.101568	712
YNL055C	POR1	61.1852	62.0705	4	0.101686	713
YLR176C	RFX1	65.0596	62.4913	4	0.10196	714
YDR475C	YDR475C	60.0833	55.6914	4	0.10196	715
YHL046C	YHL046C	64.972	63.7623	4	0.102392	716
YDL006W	PTC1	66.102	60.8054	4	0.10259	717
YDR436W	PPZ2	46.3881	42.9378	24	0.102778	718
YIL105C	SLM1	64.9044	62.261	4	0.103618	719
YPR038W	YPR038W	64.9044	62.261	4	0.103618	720
YDL240W	LRG1	61.4866	55.9772	4	0.103778	721					YES
YHR181W	YHR181W	56.5839	40.7918	39	0.103974	722
YDR431W	YDR431W	67.9173	61.2027	4	0.104576	723
YGR142W	BTN2	63.3273	63.7861	4	0.105138	724
YMR304C-A	YMR304C-A	45.9332	47.0547	24	0.105468	725
YIL093C	RSM25	57.8589	66.9818	3	0.105484	726
YNR005C	YNR005C	55.4874	54.0849	4	0.105986	727
YDL174C	DLD1	62.8534	61.5822	4	0.106432	728
YBL094C	YBL094C	58.4754	57.6633	4	0.106594	729
YLR389C	STE23	64.972	60.2297	4	0.10696	730
YBR268W	MRPL37	93.9767	71.0321	4	0.107246	731
YDR539W	YDR539W	66.7417	64.5465	4	0.107246	732
YDL038C	YDL038C	65.0729	61.9804	4	0.107328	733
YDL185W	TFP1	65.3958	57.7686	4	0.10823	734
YHR203C	RPS4B	50.6653	38.0026	55	0.108318	735
YLR386W	VAC14	66.5674	59.5197	4	0.108354	736
YDR206W	EBS1	64.3934	57.0214	4	0.108354	737
YCL026C-A	FRM2	70.3798	57.3022	8	0.108474	738					YES
YMR151W	YIM2	78.2738	63.8831	4	0.108766	739
YNL010W	YNL010W	64.5512	59.2479	4	0.108808	740
YHR038W	RRF1	72.5807	63.1575	4	0.10885	741
YDL157C	YDL157C	61.9748	48.3328	24	0.108874	742
YDR093W	DNF2	56.9296	62.9079	4	0.108974	743
YPL225W	YPL225W	57.8589	61.0024	4	0.10918	744
YLR309C	IMH1	59.6775	61.9303	4	0.109222	745
YLR261C	VPS63	83.7408	65.3908	4	0.109264	746
YER118C	SHO1	59.6872	62.5903	4	0.109678	747
YOR147W	MDM32	88.4494	67.8165	4	0.109802	748
YGR212W	SLI1	66.6065	60.4317	4	0.110178	749
YLR080W	EMP46	64.5512	61.0449	4	0.110262	750
YLR400W	YLR400W	64.5512	61.0449	4	0.110262	751
YER067C-A	YER067C-A	55.355	56.9269	4	0.110262	752
YPR065W	ROX1	66.7417	59.4404	4	0.110722	753
YBR249C	ARO4	91.7125	70.477	4	0.11093	754
YKL132C	RMA1	61.2728	56.6357	4	0.110974	755					YES
YLR296W	YLR296W	69.2146	61.4744	4	0.11169	756
YGR252W	GCN5	59.6872	59.5217	4	0.112832	757
YDL109C	YDL109C	66.7361	59.8754	4	0.113088	758
YDR017C	KCS1	66.7361	57.0427	4	0.113088	759
YDL023C	YDL023C	62.8534	57.9099	4	0.113258	760
YPL216W	YPL216W	57.8589	60.5078	4	0.1145	761
YKL090W	CUE2	43.923	42.7055	27	0.114596	762
YFR041C	ERJ5	34.0075	33.0978	53	0.114652	763
YPL098C	YPL098C	57.7618	68.2612	3	0.114928	764
YDL184C	RPL41A	50.6653	47.2023	24	0.115002	765
YDR532C	YDR532C	66.9959	57.3286	4	0.115148	766
YAL019W	FUN30	59.6872	59.2585	4	0.11532	767
YDL181W	INH1	45.408	38.5652	24	0.115734	768
YGR261C	APL6	75.4513	66.6667	3	0.115878	769
YLR174W	IDP2	64.5512	62.1143	4	0.116014	770
YBR078W	ECM33	56.433	56.7064	4	0.116668	771
YGR215W	RSM27	62.2744	58.8147	4	0.116712	772
YDL206W	YDL206W	56.549	60.1352	4	0.116974	773
YGL038C	OCH1	74.2405	74.2405	2	0.1171	774
YGR106C	YGR106C	68.8929	59.9654	4	0.117412	775
YGR237C	YGR237C	62.1992	58.7771	4	0.117896	776
YHR138C	YHR138C	61.9975	63.0267	4	0.117984	777					YES
YJR063W	RPA12	57.0675	59.7494	4	0.11816	778
YKR087C	OMA1	57.0675	59.7494	4	0.11816	779
YLR179C	YLR179C	61.2728	58.3801	4	0.118558	780
YPR101W	SNT309	66.7417	58.3628	4	0.118912	781
YDL078C	MDH3	64.2932	56.8608	4	0.119088	782
YLR435W	TSR2	65.1496	57.5668	4	0.120336	783
YIL107C	PFK26	64.9044	60.986	4	0.12047	784
YJL165C	HAL5	64.9044	60.986	4	0.12047	785
YJR070C	LIA1	64.9044	60.986	4	0.12047	786
YKR030W	GMH1	64.9044	60.986	4	0.12047	787
YPL192C	PRM3	64.9044	60.986	4	0.12047	788
YNL042W	YNL042W	57.6613	60.8082	4	0.120784	789
YGR079W	YGR079W	83.2633	62.4475	4	0.120828	790
YDR445C	YDR445C	60.0285	61.5116	4	0.121054	791
YCL016C	DCC1	56.5619	44.7887	36	0.121136	792
YLR173W	YLR173W	61.1852	59.0638	4	0.121278	793
YDL173W	YDL173W	63.5596	60.5229	4	0.121324	794
YNL254C	YNL254C	75.4559	75.4559	2	0.1215	795
YHL038C	CBP2	64.972	56.6445	4	0.121594	796
YDR435C	PPM1	52.6999	61.9303	4	0.121774	797
YBR054W	YRO2	57.5266	56.3043	4	0.121864	798
YDL200C	MGT1	58.7839	61.9024	4	0.122136	799
YLR377C	FBP1	46.4137	45.913	24	0.122214	800
YKR059W	TIF1	71.9499	62.4643	4	0.12277	801
YBL106C	SRO77	49.9839	53.2889	4	0.122862	802
YKR065C	YKR065C	57.8589	61.3816	4	0.122952	803
YER097W	YER097W	62.2744	58.2657	4	0.123682	804
YLR300W	EXG1	45.6303	45.9646	24	0.123844	805
YDL069C	CBS1	63.2537	56.0292	4	0.124048	806
YBL080C	PET112	59.8263	57.9286	4	0.124416	807					YES
YNR019W	ARE2	59.6775	58.5379	4	0.124508	808
YKL072W	STB6	63.3273	63.3273	4	0.124876	809
YPL164C	MLH3	45.9332	47.6885	20	0.125076	810
YPL029W	SUV3	66.6065	58.8222	4	0.125568	811
YBR290W	BSD2	52.9787	59.678	4	0.12566	812
YJR117W	STE24	57.0675	59.2273	4	0.125706	813
YPL152W	RRD2	57.0675	59.2273	4	0.125706	814
YNL246W	VPS75	57.7618	47.3722	20	0.125782	815
YNL314W	DAL82	64.5512	61.1063	4	0.12682	816
YLR224W	YLR224W	58.4754	55.9505	4	0.12682	817
YDR144C	MKC7	50.6653	41.633	40	0.127496	818
YFR021W	ATG18	61.9975	58.2583	4	0.12785	819
YGR249W	MGA1	51.0379	55.1294	4	0.12799	820
YPR148C	YPR148C	59.8263	57.6633	4	0.128226	821
YPL159C	PET20	57.8589	59.623	4	0.128272	822
YFL040W	YFL040W	57.2532	62.9704	4	0.128508	823
YLR268W	SEC22	82.7919	63.9193	4	0.128648	824
YHR079C	IRE1	65.2461	60.8395	4	0.128648	825
YBR223C	TDP1	84.5668	67.2609	4	0.128696	826
YPL078C	ATP4	39.6059	46.7133	8	0.12896	827
YHR199C	YHR199C	51.3999	41.0401	40	0.129072	828
YNL057W	YNL057W	52.6999	61.0099	4	0.129594	829
YDR504C	YDR504C	62.786	55.8733	4	0.129736	830
YHR039C-A	VMA10	57.5386	56.513	4	0.129878	831
YDR363W	ESC2	63.859	62.6361	4	0.130306	832
YGL259W	YPS5	61.9748	61.9748	4	0.130306	833					YES
YKL138C	MRPL31	74.1761	74.1761	2	0.13055	834
YDL100C	ARR4	71.102	57.0427	4	0.130688	835						YES
YKR106W	YKR106W	52.9787	59.2823	4	0.130926	836
YER145C	FTR1	10.7251	34.101	58	0.13098	837
YBL037W	APL3	65.2461	62.5362	4	0.13107	838					YES
YDR409W	SIZ1	62.9559	55.9082	4	0.13107	839
YDL146W	YDL146W	62.4297	54.7319	4	0.131356	840
YKL097C	YKL097C	43.923	45.0611	28	0.132256	841
YOL065C	INP54	50.6653	66.6434	3	0.132708	842
YBR018C	GAL7	65.2461	57.615	4	0.132994	843
YPR093C	ASR1	65.2461	57.615	4	0.132994	844
YDR479C	PEX29	53.6384	52.0791	4	0.132994	845
YLR011W	LOT6	62.3513	60.4133	4	0.133866	846
YPL197C	YPL197C	57.8589	58.7382	4	0.133866	847
YDR369C	XRS2	50.6653	43.441	59	0.134938	848
YLR063W	YLR063W	70.81	70.81	2	0.135198	849
YBR184W	YBR184W	86.9134	66.7569	4	0.13587	850
YEL061C	CIN8	63.3273	61.5073	4	0.13587	851
YPL025C	YPL025C	63.3273	61.5073	4	0.13587	852
YBR146W	MRPS9	84.7624	67.0427	4	0.136066	853
YNL091W	NST1	62.9559	57.7139	4	0.13646	854
YDR210W	YDR210W	55.0141	59.6687	4	0.1374	855
YLR373C	VID22	59.6775	60.4751	4	0.1376	856
YDL168W	SFA1	62.8534	62.924	4	0.137898	857
YDR220C	YDR220C	66.7417	60.735	4	0.137996	858
YLR178C	TFS1	61.2728	56.8724	4	0.138096	859
YDR014W	RAD61	50.7278	57.6664	4	0.138794	860
YBR207W	FTH1	68.8929	58.6718	4	0.138944	861
YEL051W	VMA8	68.8929	58.6718	4	0.138944	862
YKL069W	YKL069W	68.8929	58.6718	4	0.138944	863
YCL064C	CHA1	70.3798	70.3798	2	0.13898	864
YCR003W	MRPL32	70.3798	70.3798	2	0.13898	865
YCR020W-B	HTL1	70.3798	70.3798	2	0.13898	866
YML111W	BUL2	70.3798	70.3798	2	0.13898	867
YOR277C	YOR277C	70.3798	70.3798	2	0.13898	868
YBR145W	ADH5	75.4513	61.3217	3	0.139066	869					YES
YLR247C	YLR247C	56.5777	60.8637	4	0.139596	870					YES
YLR081W	GAL2	61.1852	61.1852	3	0.13982	871
YDR203W	YDR203W	56.9425	59.1077	4	0.140148	872
YLR172C	DPH5	56.9425	59.1077	4	0.140148	873
YDL079C	MRK1	51.7153	52.1571	4	0.1402	874
YER079W	YER079W	62.2744	56.6562	4	0.140502	875
YGL200C	EMP24	78.2738	61.4409	4	0.140602	876
YGL212W	VAM7	78.2738	61.4409	4	0.140602	877
YGR021W	YGR021W	78.2738	61.4409	4	0.140602	878
YLR181C	VTA1	62.9559	55.2332	4	0.140654	879
YNL074C	MLF3	70.5646	58.1522	4	0.141666	880
YEL005C	VAB2	57.7618	65.3831	3	0.142392	881
YNL097C	PHO23	61.1852	52.4545	4	0.14253	882
YNL338W	YNL338W	64.972	57.1617	4	0.143452	883
YKL214C	YRA2	59.1164	56.1273	4	0.143964	884
YDR248C	YDR248C	61.9975	59.762	4	0.144274	885
YLR012C	YLR012C	61.9975	59.762	4	0.144274	886
YLR025W	SNF7	69.9904	56.8511	4	0.144274	887
YLR039C	RIC1	69.9904	56.8511	4	0.144274	888
YBL044W	YBL044W	77.8707	63.7263	4	0.144892	889					YES
YPL106C	SSE1	56.408	57.3631	4	0.144892	890
YDR202C	RAV2	57.2037	56.4975	4	0.144892	891
YDL061C	RPS29B	50.6653	42.0307	44	0.144934	892
YDR146C	SWI5	61.4133	57.541	4	0.145514	893
YLL013C	PUF3	59.8263	59.1509	4	0.145616	894
YDL082W	RPL13A	63.2537	61.6685	4	0.14572	895
YFL013C	IES1	61.9975	61.9975	4	0.14624	896
YNL269W	BSC4	45.0035	48.4485	4	0.146292	897
YMR253C	YMR253C	73.6695	61.5459	4	0.146394	898
YDR536W	STL1	57.2532	61.2014	4	0.147912	899
YMR073C	YMR073C	84.5886	64.4067	4	0.148174	900
YLR410W	VIP1	79.4468	63.1634	4	0.148332	901
YOR036W	PEP12	80.7279	63.4257	4	0.148752	902
YLR216C	CPR6	66.7417	59.4725	4	0.150022	903
YMR274C	RCE1	73.2843	60.8106	4	0.150766	904
YGR105W	VMA21	57.7618	57.3255	4	0.15114	905
YDL085W	NDE2	61.3307	59.2517	4	0.151194	906
YDL199C	YDL199C	61.2267	62.76	4	0.151942	907					YES
YGR007W	MUQ1	73.2843	60.653	4	0.152316	908
YGR180C	RNR4	63.3273	57.1826	4	0.15237	909
YEL066W	HPA3	59.6872	56.3478	4	0.152424	910
YKL064W	MNR2	59.6872	56.3478	4	0.152424	911
YPR141C	KAR3	59.8263	55.9827	4	0.15334	912
YDR122W	KIN1	66.0329	55.2312	4	0.153556	913
YJR148W	BAT2	73.2843	53.7715	7	0.153744	914
YHR207C	SET5	61.9975	60.9119	4	0.153772	915
YBR174C	YBR174C	82.5963	65.2678	4	0.154312	916
YBR273C	UBX7	57.8589	57.4632	4	0.154366	917
YIL100W	YIL100W	57.8589	57.4632	4	0.154366	918
YIR003W	YIR003W	57.8589	57.4632	4	0.154366	919
YJL121C	RPE1	57.8589	57.4632	4	0.154366	920
YJR053W	BFA1	57.8589	57.4632	4	0.154366	921
YLL054C	YLL054C	56.5777	58.8212	4	0.154746	922
YPR096C	YPR096C	56.433	53.9643	4	0.155236	923
YGR116W	SPT6	7.29e-05	38.0103	12	0.155956	924
YML116W	ATR1	88.4494	88.4494	1	0.155972	925
YOR158W	PET123	88.4494	88.4494	1	0.155972	926
YMR190C	SGS1	39.1498	42.8503	30	0.156042	927						YES
YKL119C	VPH2	72.1721	72.1721	2	0.156234	928
YJR149W	YJR149W	50.6653	54.3968	7	0.156498	929					YES
YDR410C	STE14	60.3086	59.993	4	0.156656	930
YLR211C	YLR211C	52.2033	54.2538	4	0.15682	931
YGL210W	YPT32	78.2738	59.9528	4	0.157148	932
YIL121W	QDR2	64.9044	58.9415	4	0.15715	933
YIL148W	RPL40A	64.9044	58.9415	4	0.15715	934
YJL135W	YJL135W	64.9044	58.9415	4	0.15715	935					YES
YJR005W	APL1	64.9044	58.9415	4	0.15715	936
YKR036C	CAF4	64.9044	58.9415	4	0.15715	937
YKR095W	MLP1	64.9044	58.9415	4	0.15715	938
YPL222W	YPL222W	64.9044	58.9415	4	0.15715	939
YPL133C	RDS2	85.4913	67.2511	4	0.157314	940
YPR027C	YPR027C	57.8589	57.8589	4	0.15737	941
YGR226C	YGR226C	21.4501	38.8709	43	0.15869	942
YDR148C	KGD2	64.5512	53.3398	4	0.15925	943						YES
YBL086C	YBL086C	67.771	57.0039	4	0.15936	944
YLR061W	RPL22A	55.0141	58.1347	4	0.159416	945
YMR254C	YMR254C	73.2843	60.1541	4	0.160304	946
YBL054W	YBL054W	46.4137	59.5047	4	0.160362	947
YJR104C	SOD1	50.6653	46.3555	24	0.160364	948
YBR023C	CHS3	46.2368	51.4072	4	0.160586	949
YFL010W-A	AUA1	79.9936	62.5201	4	0.160866	950
YLR271W	YLR271W	56.433	53.2085	4	0.160978	951					YES
YMR173W	DDR48	50.6653	60.3029	4	0.161424	952
YIL007C	NAS2	65.9908	45.5942	24	0.161886	953
YDL127W	PCL2	58.0511	58.6161	4	0.16193	954
YER137C	YER137C	57.7618	56.9044	4	0.1621	955
YGR244C	LSC2	57.7618	56.9044	4	0.1621	956
YOL030W	GAS5	95.2731	64.7293	3	0.162134	957
YLR218C	YLR218C	54.7282	54.1573	4	0.162156	958
YHR204W	MNL1	61.9975	55.5163	4	0.16238	959
YLR262C	YPT6	61.9975	55.5163	4	0.16238	960
YER153C	PET122	50.8424	58.7169	4	0.163398	961
YML071C	COG8	52.9787	57.1829	4	0.163566	962
YDR046C	BAP3	52.1831	55.8993	4	0.163964	963
YER156C	YER156C	63.3273	59.8677	4	0.164304	964
YKL047W	YKL047W	63.3273	59.8677	4	0.164304	965
YLR111W	YLR111W	47.4054	58.2486	4	0.164588	966
YGR174C	CBP4	59.6872	55.3625	4	0.165158	967
YDL128W	VCX1	60.5935	51.3421	4	0.165444	968
YNL030W	HHF2	51.648	54.155	4	0.166016	969
YBR092C	PHO3	75.7639	62.5443	4	0.166246	970
YGL005C	COG7	80.7279	62.4763	4	0.166302	971
YDL131W	LYS21	53.6726	50.7771	4	0.16636	972
YAR027W	UIP3	82.5963	64.3803	4	0.16659	973
YDR507C	GIN4	52.1831	50.8057	4	0.16659	974
YOR317W	FAA1	60.0317	60.0317	3	0.167264	975
YOR365C	YOR365C	60.0317	60.0317	3	0.167264	976
YDR130C	FIN1	57.2014	53.397	4	0.167396	977
YPR145W	ASN1	56.433	52.734	4	0.167568	978
YOR045W	TOM6	77.1994	62.1915	4	0.167682	979
YDR274C	YDR274C	66.7417	55.2268	4	0.168666	980
YJL047C	RTT101	52.9787	56.2981	4	0.170296	981
YDL021W	GPM2	51.1302	54.0257	4	0.170296	982
YHR114W	BZZ1	25.3327	39.098	56	0.170586	983
YNL056W	YNL056W	64.5512	57.1091	4	0.171056	984
YDR242W	AMD2	43.6331	43.2208	8	0.17167	985
YNL022C	YNL022C	59.6775	55.1543	4	0.171878	986
YLR399C	BDF1	55.2794	45.8245	24	0.172644	987
YLR031W	YLR031W	52.2033	56.4169	4	0.172762	988
YFL051C	YFL051C	65.2461	55.7414	4	0.172762	989
YHL029C	YHL029C	55.0141	55.1455	4	0.17282	990
YJR118C	ILM1	50.6653	45.6281	24	0.172972	991
YPL030W	YPL030W	57.7618	56.0094	4	0.173116	992
YKL091C	YKL091C	45.1715	52.67	4	0.174004	993						YES
YLR364W	YLR364W	34.0075	42.2514	23	0.174242	994
YPR124W	CTR1	51.8334	58.9659	4	0.1743	995
YNL092W	YNL092W	49.0709	56.1711	4	0.1743	996					YES
YNL099C	OCA1	56.9425	53.7869	4	0.174896	997
YOL054W	YOL054W	92.0869	63.8773	3	0.174976	998
YGL019W	CKB1	74.2405	62.0807	4	0.175074	999
YHR043C	DOG2	47.756	51.7444	4	0.175372	1000
YBR160W	CDC28	21.4501	46.3511	11	0.175496	1001
YGR213C	RTA1	7.29e-05	33.023	27	0.176338	1002
YKL015W	PUT3	43.923	61.432	3	0.176634	1003
YBR199W	KTR4	45.1715	52.4369	4	0.17705	1004					YES
YDL077C	VAM6	60.1352	54.7818	4	0.177772	1005
YBR107C	IML3	52.2033	56.0952	4	0.177892	1006
YMR071C	YMR071C	74.2405	61.8829	4	0.178072	1007
YLL043W	FPS1	59.8263	53.8839	4	0.178194	1008
YLR401C	DUS3	62.9559	57.337	4	0.178496	1009
YMR098C	YMR098C	69.9405	59.5326	4	0.178676	1010
YOR303W	CPA1	7.29e-05	35.9349	19	0.178736	1011					YES
YLR067C	PET309	53.7343	53.8394	4	0.178798	1012
YLR016C	YLR016C	52.2033	52.8144	4	0.17898	1013
YHR180W	YHR180W	61.9975	58.3628	4	0.179344	1014
YLL048C	YBT1	61.9975	58.3628	4	0.179344	1015
YER180C	ISC10	50.8424	57.5437	4	0.179588	1016
YDR491C	YDR491C	52.9107	56.1591	4	0.179708	1017
YMR147W	YMR147W	50.6653	58.8148	4	0.179768	1018
YDR513W	TTR1	56.8608	54.1581	4	0.17983	1019
YIL014W	MNT3	45.9332	54.8253	4	0.180012	1020
YLR418C	CDC73	57.2532	47.9918	23	0.180098	1021
YGR256W	GND2	57.7618	55.3851	4	0.180318	1022
YPL081W	RPS9A	45.1715	52.2639	4	0.180622	1023
YDR078C	SHU2	55.5709	50.4758	4	0.180684	1024
YGL246C	RAI1	73.2843	58.9461	4	0.181232	1025
YPR067W	ISA2	69.9743	69.9743	2	0.181562	1026
YDR068W	DOS2	59.3753	56.522	4	0.182274	1027
YBL075C	SSA3	48.9547	55.5163	4	0.182398	1028
YDL121C	YDL121C	55.085	54.9438	4	0.183014	1029
YDR401W	YDR401W	69.2146	56.6094	4	0.183382	1030
YLL007C	YLL007C	56.5777	54.0367	4	0.184124	1031
YJL030W	MAD2	82.6775	65.2506	4	0.184186	1032
YDL137W	ARF2	48.5879	57.2037	4	0.184248	1033
YER144C	UBP5	51.0379	51.0379	4	0.184248	1034
YGR168C	YGR168C	51.0379	51.0379	4	0.184248	1035
YKR018C	YKR018C	21.4501	40.6803	27	0.18435	1036
YNL104C	LEU4	47.4054	56.0572	4	0.184434	1037
YHL028W	WSC4	51.648	55.3822	4	0.184558	1038
YNL318C	HXT14	45.7048	51.9986	4	0.184558	1039
YPR154W	PIN3	54.7282	55.5806	4	0.18493	1040
YBR020W	GAL1	65.2461	53.0838	8	0.185036	1041
YPR200C	ARR2	34.0075	44.746	20	0.185048	1042
YNL332W	THI12	45.7048	54.0498	4	0.18524	1043
YKL167C	MRP49	60.3086	52.0162	4	0.185552	1044
YPL198W	RPL7B	57.8589	59.0313	3	0.185886	1045
YGL129C	RSM23	74.2405	61.4162	4	0.185986	1046
YLR169W	YLR169W	47.4054	55.9695	4	0.18605	1047
YDL071C	YDL071C	47.0655	39.9326	44	0.186734	1048
YBL019W	APN2	57.2532	57.3899	4	0.186988	1049
YHR143W	DSE2	57.2532	57.3899	4	0.186988	1050
YLR099C	ICT1	55.0141	56.2763	4	0.187176	1051
YDR337W	MRPS28	68.4512	68.4512	2	0.187878	1052
YLR341W	SPO77	49.0709	53.182	4	0.18862	1053
YBR218C	PYC2	79.0764	63.9516	4	0.188872	1054
YBR021W	FUR4	56.5777	53.7874	4	0.18925	1055
YHR086W	NAM8	54.7282	52.8627	4	0.18925	1056
YDR406W	PDR15	51.648	52.7963	4	0.18925	1057
YPL205C	YPL205C	82.6775	64.9099	4	0.189566	1058
YDR011W	SNQ2	56.8608	56.3411	4	0.18963	1059
YOR189W	IES4	7.29e-05	34.0823	19	0.190054	1060
YKR054C	DYN1	84.4472	65.3001	4	0.190136	1061
YAR015W	ADE1	82.5963	63.0641	4	0.1902	1062
YCR063W	BUD31	7.29e-05	39.754	19	0.190592	1063
YFR038W	YFR038W	34.0075	33.1493	40	0.19141	1064
YHR182W	YHR182W	48.9547	52.0747	4	0.191662	1065
YOR202W	HIS3	12.6403	33.4876	68	0.192308	1066
YKL190W	CNB1	56.9425	55.3384	4	0.192556	1067
YAL035W	FUN12	63.233	48.3871	28	0.192904	1068
YDL234C	GYP7	56.8608	57.8223	4	0.19358	1069
YER016W	BIM1	21.4501	33.7689	36	0.19394	1070
YBR173C	UMP1	77.9784	63.6733	4	0.194352	1071
YGR108W	CLB1	57.7618	54.3998	4	0.194738	1072
YKR105C	YKR105C	52.9787	55.0231	4	0.194802	1073
YOR061W	CKA2	80.7279	80.7279	1	0.1953	1074
YDR128W	YDR128W	34.3952	37.2689	24	0.195306	1075
YDR420W	HKR1	53.7343	50.6224	4	0.19532	1076
YGL248W	PDE1	66.9643	58.2108	4	0.195642	1077
YMR129W	POM152	42.1108	43.6216	24	0.196008	1078
YER046W-A	YER046W-A	50.8424	53.8659	4	0.196486	1079
YDR382W	RPP2B	55.0141	55.8117	4	0.196876	1080
YGL251C	HFM1	50.6653	61.5313	3	0.19699	1081
YGR097W	ASK10	50.6653	61.5313	3	0.19699	1082
YOL011W	PLB3	50.6653	61.5313	3	0.19699	1083
YOR144C	ELG1	7.29e-05	35.5569	20	0.197206	1084
YGL002W	ERP6	74.2405	60.7121	4	0.19759	1085
YGL076C	RPL7A	74.2405	60.7121	4	0.19759	1086
YBL045C	COR1	46.4137	55.9183	4	0.197722	1087
YER053C	PIC2	56.408	53.723	4	0.197984	1088					YES
YDR253C	MET32	54.7282	51.8817	4	0.198114	1089
YFL042C	YFL042C	44.2104	48.239	8	0.198276	1090
YNL284C	MRPL10	48.3115	50.8648	12	0.198302	1091
YJR106W	ECM27	57.8589	55.4188	4	0.198374	1092
YJR119C	YJR119C	57.8589	55.4188	4	0.198374	1093
YPL269W	KAR9	57.8589	55.4188	4	0.198374	1094
YLR356W	YLR356W	56.9425	55.9783	4	0.199096	1095
YNL255C	GIS2	56.9425	55.9783	4	0.199096	1096
YHR025W	THR1	49.0709	52.5421	4	0.199096	1097
YHR044C	DOG1	51.648	52.3931	4	0.199488	1098					YES
YDR320C	SWA2	51.8334	56.4491	4	0.199686	1099
YLR041W	YLR041W	57.2532	54.1252	4	0.199686	1100
YLR254C	YLR254C	57.2532	54.1252	4	0.199686	1101
YMR034C	YMR034C	70.3798	59.8893	4	0.20002	1102
YDR205W	MSC2	46.8929	56.4268	4	0.20008	1103
YLR231C	BNA5	61.9975	54.1171	4	0.2006	1104
YJL092W	HPR5	42.3364	44.1855	24	0.20066	1105
YGL197W	MDS3	73.2843	57.458	4	0.2012	1106
YGR033C	YGR033C	73.2843	57.458	4	0.2012	1107
YGR043C	YGR043C	73.2843	57.458	4	0.2012	1108
YMR138W	CIN4	73.2843	57.458	4	0.2012	1109
YPR173C	VPS4	48.9547	51.5439	4	0.20154	1110
YOL023W	IFM1	89.2157	62.0915	3	0.202	1111
YKL010C	UFD4	80.6258	80.6258	1	0.20224	1112
YHL040C	ARN1	53.7343	49.8335	4	0.20252	1113
YBR028C	YBR028C	40.4632	48.432	4	0.20298	1114
YHR049W	FSH1	56.9425	54.2953	4	0.20358	1115						YES
YKR014C	YPT52	60.3086	56.0134	4	0.20378	1116
YLR307W	CDA1	60.3086	56.0134	4	0.20378	1117
YHR067W	HTD2	22.6761	38.7691	40	0.20548	1118
YBR263W	SHM1	45.9332	53.6602	4	0.206	1119
YIL108W	YIL108W	45.9332	53.6602	4	0.206	1120
YIL157C	YIL157C	45.9332	53.6602	4	0.206	1121
YNL073W	MSK1	43.0926	47.6596	4	0.20614	1122
YLL018C-A	COX19	56.5777	52.2596	4	0.20666	1123
YDR508C	GNP1	41.6841	46.7517	4	0.20742	1124					YES
YJL029C	VPS53	63.7173	63.7173	2	0.20808	1125
YLR451W	LEU3	74.22	59.3117	4	0.20816	1126
YDR030C	RAD28	32.6866	43.2532	24	0.20848	1127					YES
YDR340W	YDR340W	48.234	51.8345	4	0.20862	1128
YLR390W-A	CCW14	42.1108	44.1971	8	0.20896	1129
YGR173W	YGR173W	50.8424	53.4447	4	0.20978	1130
YBR069C	TAT1	70.2477	59.1589	4	0.21012	1131
YBL053W	YBL053W	59.8263	53.0316	4	0.21012	1132
YOR059C	YOR059C	70.3798	59.3434	4	0.2104	1133
YLR184W	YLR184W	57.2532	47.6948	19	0.21044	1134
YLR124W	YLR124W	60.3086	51.2185	4	0.21046	1135
YKL205W	LOS1	47.4054	55.4436	4	0.21074	1136
YHR160C	PEX18	51.8334	55.9103	4	0.21108	1137
YDL230W	PTP1	52.391	51.7932	4	0.21162	1138					YES
YDL213C	NOP6	61.3307	52.7548	4	0.2119	1139
YER135C	YER135C	50.8424	53.0987	4	0.21218	1140
YER163C	YER163C	50.8424	53.0987	4	0.21218	1141
YGR139W	YGR139W	50.8424	53.0987	4	0.21218	1142
YKL079W	SMY1	56.408	56.408	4	0.21246	1143
YNL059C	ARP5	52.6999	52.0103	3	0.2126	1144
YBR053C	YBR053C	69.4757	59.2635	4	0.21266	1145
YBL047C	EDE1	48.9547	53.7151	4	0.21342	1146
YBL069W	AST1	48.9547	53.7151	4	0.21342	1147
YIL030C	SSM4	45.9332	52.7754	4	0.21396	1148
YJL122W	YJL122W	45.9332	52.7754	4	0.21396	1149
YKR091W	SRL3	45.9332	52.7754	4	0.21396	1150
YOL017W	ESC8	83.2633	60.8427	3	0.2141	1151
YMR295C	YMR295C	70.3798	59.114	4	0.21432	1152
YOR153W	PDR5	70.3798	59.114	4	0.21432	1153
YIL154C	IMP2'	80.1275	80.1275	1	0.21486	1154
YJR135C	MCM22	80.1275	80.1275	1	0.21486	1155
YPL260W	YPL260W	57.8589	57.3313	3	0.21626	1156
YNL305C	YNL305C	51.648	54.6547	4	0.21646	1157
YJR033C	RAV1	50.6653	44.2543	22	0.21652	1158
YDR029W	YDR029W	45.0105	47.7912	4	0.2166	1159
YHR030C	SLT2	39.7265	45.5996	4	0.21688	1160
YBR006W	UGA2	56.5777	55.653	4	0.21772	1161
YBR008C	FLR1	56.5777	55.653	4	0.21772	1162
YLR445W	YLR445W	56.5777	55.653	4	0.21772	1163					YES
YKR035C	YKR035C	63.1568	63.1568	2	0.21782	1164
YBR172C	SMY2	74.7594	62.0638	4	0.21786	1165
YFL046W	YFL046W	22.6761	33.1413	40	0.21822	1166
YPL256C	CLN2	82.6775	63.5305	4	0.21836	1167
YIL052C	RPL34B	60.0317	45.9402	24	0.21866	1168
YLR332W	MID2	60.3086	53.0242	4	0.21982	1169						YES
YDL034W	YDL034W	53.3265	52.7808	4	0.21982	1170
YDR388W	RVS167	50.6653	44.6627	39	0.2201	1171
YNR015W	SMM1	55.277	51.4026	4	0.22096	1172
YNL031C	HHT2	41.4622	53.033	4	0.2211	1173
YBR034C	HMT1	69.9904	58.982	4	0.22124	1174
YLL023C	YLL023C	48.9547	53.2406	4	0.22152	1175
YHR104W	GRE3	51.8334	57.0923	4	0.22266	1176
YPR129W	SCD6	52.2033	50.0724	4	0.22286	1177					YES
YER184C	YER184C	50.8424	52.5497	4	0.22308	1178
YDL110C	YDL110C	67.0479	61.4346	3	0.22358	1179
YDR295C	HDA2	48.9547	50.5468	4	0.22366	1180					YES
YKL133C	YKL133C	67.9173	51.7883	3	0.224	1181					YES
YLR221C	RSA3	61.9975	55.4761	4	0.22422	1182
YKL086W	SRX1	57.7618	43.9825	21	0.22504	1183
YHR133C	YHR133C	15.5838	38.5377	38	0.22512	1184
YDL231C	BRE4	52.1831	52.7548	4	0.22594	1185
YHR092C	HXT4	59.8263	51.7691	4	0.22652	1186
YPL140C	MKK2	82.6775	62.6457	4	0.22666	1187
YFR020W	YFR020W	52.1363	44.2062	40	0.22698	1188
YKL114C	APN1	64.2449	64.2449	2	0.22758	1189						YES
YKL044W	YKL044W	43.923	42.5935	26	0.22802	1190
YPR070W	MED1	46.4137	58.9043	3	0.22806	1191
YGL258W	YGL258W	50.6653	56.3201	4	0.22824	1192
YLR455W	YLR455W	44.2104	50.4664	4	0.22898	1193
YHR152W	SPO12	46.4137	55.2348	4	0.2292	1194
YNL280C	ERG24	56.6094	53.0593	4	0.2292	1195
YNL009W	IDP3	45.7399	46.2921	4	0.22926	1196					YES
YGL249W	ZIP2	66.9643	56.5039	4	0.22956	1197
YGR092W	DBF2	66.9643	56.5039	4	0.22956	1198
YMR214W	SCJ1	66.9643	56.5039	4	0.22956	1199
YPL057C	SUR1	80.6258	60.4693	4	0.22962	1200
YHL027W	RIM101	47.4054	53.6641	4	0.22962	1201
YAR018C	KIN3	56.408	52.4293	4	0.22962	1202
YGR127W	YGR127W	56.408	52.4293	4	0.22962	1203
YGR184C	UBR1	56.408	52.4293	4	0.22962	1204
YNL299W	TRF5	51.7181	48.3608	4	0.22978	1205
YER096W	SHC1	43.923	51.5268	4	0.23006	1206
YBL066C	SEF1	64.3616	56.7787	4	0.23058	1207
YBR014C	YBR014C	46.4137	51.1419	4	0.23058	1208
YAR020C	PAU7	39.6059	49.3683	4	0.23094	1209
YGR254W	ENO1	50.8424	51.9254	4	0.23174	1210
YGR258C	RAD2	50.8424	51.9254	4	0.23174	1211
YDR252W	BTT1	32.5876	37.6898	24	0.23182	1212
YGL007W	YGL007W	70.3798	58.2516	4	0.23204	1213
YLR055C	SPT8	49.0709	51.1045	4	0.23204	1214
YKR009C	FOX2	56.9425	48.5274	4	0.23226	1215
YPL193W	RSA1	34.0075	41.3966	35	0.2327	1216
YML109W	ZDS2	96.614	64.4093	3	0.23302	1217
YBR103W	SIF2	56.5777	54.3905	4	0.23454	1218
YPR157W	YPR157W	56.5777	54.3905	4	0.23454	1219
YDR264C	AKR1	51.8334	51.6646	4	0.23498	1220
YLR248W	RCK2	48.9547	49.9759	4	0.23586	1221
YLR053C	YLR053C	51.8334	54.1332	4	0.23594	1222
YDR503C	LPP1	42.0999	44.4648	4	0.236	1223
YLR017W	MEU1	40.4632	46.8157	4	0.23616	1224
YER175C	TMT1	74.7594	61.1237	4	0.23638	1225
YKR017C	YKR017C	56.9425	53.0067	4	0.2366	1226
YLR133W	CKI1	45.7048	49.4215	4	0.23704	1227
YOL053W	YOL053W	83.2633	59.5122	3	0.23738	1228
YJL066C	MPM1	78.5887	63.0304	4	0.23742	1229
YHR008C	SOD2	43.0926	48.5186	4	0.23756	1230
YBL082C	RHK1	67.1116	57.9688	4	0.2378	1231					YES
YDR456W	NHX1	59.4596	59.8754	3	0.23876	1232
YPL257W	YPL257W	81.4025	63.4151	4	0.23906	1233
YBR163W	DEM1	39.6059	48.9621	4	0.23914	1234
YEL003W	GIM4	39.6059	48.9621	4	0.23914	1235
YNL050C	YNL050C	47.756	45.7399	4	0.2395	1236
YHR210C	YHR210C	51.8334	55.8299	4	0.23974	1237
YNL307C	MCK1	52.6999	51.0256	4	0.2398	1238
YBR287W	YBR287W	75.643	62.0356	4	0.23988	1239
YDR112W	YDR112W	59.3753	51.1552	4	0.24018	1240
YGR268C	HUA1	43.923	50.9477	4	0.2404	1241
YLR392C	YLR392C	57.2532	47.7933	21	0.2413	1242
YMR272C	SCS7	61.9748	55.9699	4	0.2416	1243
YMR186W	HSC82	34.0075	42.3573	23	0.24196	1244					YES
YLR363C	NMD4	34.0075	43.5197	22	0.24236	1245
YIL011W	TIR3	45.9332	51.5004	4	0.24282	1246
YJR026W	YJR026W	45.9332	51.5004	4	0.24282	1247
YJR131W	MNS1	45.9332	51.5004	4	0.24282	1248
YNL070W	TOM7	40.1122	43.0225	4	0.24364	1249
YGR019W	UGA1	66.9643	55.7861	4	0.2438	1250
YGR061C	ADE6	66.9643	55.7861	4	0.2438	1251
YKR031C	SPO14	34.0075	54.5541	3	0.24432	1252
YDL054C	MCH1	46.5178	48.233	4	0.24486	1253
YBL011W	SCT1	38.7906	52.147	4	0.24532	1254
YDR179C	CSN9	51.648	53.331	4	0.24548	1255
YBR048W	RPS11B	63.5735	56.047	4	0.24594	1256
YDR537C	YDR537C	60.0285	50.8477	4	0.24594	1257
YDR005C	MAF1	56.8608	53.8722	4	0.24624	1258
YLR239C	LIP2	48.9547	48.9949	4	0.24624	1259
YPR060C	ARO7	57.2532	54.7202	4	0.247	1260
YIL159W	BNR1	57.8589	51.896	4	0.247	1261
YPR051W	MAK3	57.8589	51.896	4	0.247	1262
YDR015C	YDR015C	44.1269	44.9845	4	0.24746	1263
YGR279C	SCW4	43.923	53.0987	4	0.24808	1264
YDR321W	ASP1	44.2104	52.6375	4	0.24808	1265
YFR024C-A	LSB3	44.2104	46.4016	8	0.24826	1266
YHR157W	REC104	61.9975	51.2303	4	0.24914	1267
YLL044W	YLL044W	61.9975	51.2303	4	0.24914	1268
YLR431C	ATG23	69.4757	57.4783	4	0.25014	1269
YKL183W	LOT5	55.0141	51.385	4	0.25046	1270					YES
YLR312W-A	MRPL15	55.0141	51.385	4	0.25046	1271
YHL036W	MUP3	55.0141	53.3661	4	0.25092	1272
YDR108W	GSG1	50.6653	37.8397	39	0.25156	1273
YLR387C	REH1	34.0075	44.0375	24	0.25214	1274
YLR125W	YLR125W	41.4622	46.9232	4	0.25224	1275					YES
YMR284W	YKU70	61.9748	55.3834	4	0.25324	1276
YDR034C	LYS14	50.6653	39.5455	23	0.25408	1277					YES
YNL043C	YNL043C	56.9425	50.0176	4	0.25442	1278
YHR012W	VPS29	39.7265	46.4324	4	0.25488	1279
YLR018C	POM34	69.9904	57.5185	4	0.2552	1280
YLR062C	BUD28	62.5526	62.5526	2	0.25546	1281
YGL071W	RCS1	70.3798	57.3022	4	0.25622	1282
YGL095C	VPS45	70.3798	57.3022	4	0.25622	1283
YGL107C	RMD9	70.3798	57.3022	4	0.25622	1284
YMR081C	ISF1	70.3798	57.3022	4	0.25622	1285
YMR306W	FKS3	70.3798	57.3022	4	0.25622	1286
YOR267C	HRK1	70.3798	57.3022	4	0.25622	1287
YDR411C	DFM1	45.7048	48.168	4	0.25708	1288
YGR035C	YGR035C	50.6653	58.205	3	0.25744	1289
YDR129C	SAC6	37.2285	45.8562	4	0.25802	1290
YDR058C	TGL2	52.1189	49.9297	4	0.25882	1291
YPL181W	CTI6	34.0075	49.8352	4	0.25936	1292
YCL057W	PRD1	60.0317	60.0317	2	0.25946	1293
YCL074W	YCL074W	60.0317	60.0317	2	0.25946	1294
YCR004C	YCP4	60.0317	60.0317	2	0.25946	1295
YOL110W	SHR5	60.0317	60.0317	2	0.25946	1296
YLR403W	SFP1	56.9425	48.3345	4	0.25976	1297
YDR213W	UPC2	47.4054	53.5414	4	0.26032	1298					YES
YHR110W	ERP5	46.4137	52.9511	4	0.26056	1299
YPL224C	MMT2	76.0387	62.0631	4	0.26064	1300
YDL194W	SNF3	46.8929	47.8346	3	0.26064	1301
YNL325C	FIG4	51.7181	49.7371	4	0.26136	1302
YBL063W	KIP1	38.7906	51.3992	4	0.26168	1303					YES	YES
YLL012W	YLL012W	51.8334	49.8875	4	0.26176	1304					YES
YNL085W	MKT1	51.7181	51.7181	4	0.26184	1305
YDL122W	UBP1	52.1189	49.3647	4	0.26184	1306
YBR097W	VPS15	78.2889	78.2889	1	0.26192	1307
YBR106W	PHO88	10.7251	36.718	38	0.26338	1308
YDR345C	HXT3	49.1851	49.7285	4	0.26342	1309					YES
YHR066W	SSF1	46.4137	49.6864	4	0.2639	1310
YHR106W	TRR2	46.4137	49.6864	4	0.2639	1311
YNL300W	YNL300W	51.648	46.8882	4	0.26406	1312
YLR150W	STM1	52.6999	52.1739	4	0.26438	1313
YJR113C	RSM7	50.6653	44.0925	23	0.26536	1314
YBR212W	NGR1	69.1938	59.5894	4	0.266	1315
YEL052W	AFG1	50.8424	53.6252	4	0.266	1316
YPL101W	ELP4	50.8424	53.6252	4	0.266	1317
YPL009C	YPL009C	69.1938	59.5668	4	0.26616	1318
YMR135W-A	YMR135W-A	61.9748	54.8057	4	0.26664	1319
YDR344C	YDR344C	52.7177	51.2231	4	0.2668	1320
YAL044C	GCV3	43.923	49.985	4	0.26688	1321
YKL053C-A	MDM35	57.7618	51.4666	4	0.26696	1322
YDR305C	HNT2	34.0075	40.3431	24	0.26774	1323
YHR109W	CTM1	44.2104	51.8495	4	0.26794	1324
YLL056C	YLL056C	56.5777	52.7662	4	0.26906	1325
YPR170C	YPR170C	56.5777	52.7662	4	0.26906	1326
YLR206W	ENT2	48.9547	51.8415	4	0.26906	1327
YLR331C	YLR331C	52.6999	50.2279	4	0.26964	1328
YNL335W	YNL335W	51.7181	46.9232	4	0.2698	1329
YBR010W	HHT1	35.7189	45.5211	4	0.27004	1330
YDR169C	STB3	52.6999	52.209	4	0.27012	1331					YES
YDL242W	YDL242W	46.9336	49.5843	4	0.2702	1332
YDR523C	SPS1	50.4679	48.9086	4	0.27036	1333
YER056C-A	RPL34A	21.4501	38.3985	27	0.27042	1334
YDR422C	SIP1	49.0709	46.3973	4	0.2711	1335
YNL265C	IST1	35.4839	46.2921	4	0.27168	1336
YHR076W	PTC7	30.2992	41.7686	22	0.2717	1337
YML099C	ARG81	76.0387	61.5905	4	0.27176	1338
YLR165C	PUS5	47.4054	51.3675	4	0.27282	1339
YNL329C	PEX6	47.4054	51.3675	4	0.27282	1340
YHR021C	RPS27B	42.1108	49.1585	4	0.27314	1341
YDR239C	YDR239C	57.2532	50.4825	4	0.27332	1342
YPR095C	SYT1	57.2532	50.4825	4	0.27332	1343
YDR056C	YDR056C	50.272	50.0682	4	0.27348	1344
YKR007W	YKR007W	49.0709	51.4026	4	0.27462	1345
YDR541C	YDR541C	51.8334	54.2056	4	0.2748	1346
YBR003W	COQ1	51.8334	53.2808	4	0.2748	1347
YHR167W	THP2	51.8334	53.2808	4	0.2748	1348						YES
YLL032C	YLL032C	51.8334	53.2808	4	0.2748	1349
YDL022W	GPD1	44.7743	51.9777	4	0.2748	1350
YDL172C	YDL172C	55.2263	50.2121	4	0.27694	1351
YOL018C	TLG2	83.2633	57.493	3	0.27704	1352
YCL002C	YCL002C	57.1994	44.1339	15	0.27744	1353
YBR208C	DUR1,2	32.6866	46.4877	4	0.27752	1354
YDR349C	YPS7	50.6653	41.4168	24	0.2789	1355					YES
YLR137W	YLR137W	43.0926	44.0481	4	0.27902	1356
YOR333C	YOR333C	88.4494	62.1625	3	0.27934	1357						YES
YNL333W	SNZ2	35.4839	43.5134	4	0.2796	1358
YHR061C	GIC1	47.4054	49.0183	4	0.28076	1359
YJR105W	ADO1	76.0387	61.0959	4	0.28218	1360
YGR225W	AMA1	63.3123	63.3123	2	0.2823	1361
YHR183W	GND1	57.2532	53.1039	4	0.28244	1362
YLR294C	YLR294C	57.2532	53.1039	4	0.28244	1363
YCR068W	ATG15	70.3798	55.3719	4	0.28302	1364
YOR139C	YOR139C	70.3798	55.3719	4	0.28302	1365
YOR223W	YOR223W	70.3798	55.3719	4	0.28302	1366
YDR009W	GAL3	57.5365	51.0136	4	0.28328	1367
YBR162C	YBR162C	39.6059	46.9314	4	0.28362	1368
YER045C	ACA1	39.6059	46.9314	4	0.28362	1369
YGR227W	DIE2	39.6059	46.9314	4	0.28362	1370
YPR012W	YPR012W	71.5432	59.8154	4	0.28412	1371
YLR398C	SKI2	41.4622	50.2893	4	0.2842	1372
YKL116C	PRR1	73.5109	59.0704	4	0.2847	1373
YNL065W	AQR1	36.1676	49.702	4	0.28572	1374
YER087C-B	SBH1	50.8424	49.6465	4	0.28606	1375
YKL096W	CWP1	50.8424	49.6465	4	0.28606	1376
YPL058C	PDR12	50.8424	49.6465	4	0.28606	1377
YDR368W	YPR1	59.3753	51.359	4	0.28648	1378					YES
YLR365W	YLR365W	52.6999	44.1683	23	0.28652	1379
YDL130W	RPP1B	55.2263	48.4466	4	0.28682	1380
YGR039W	YGR039W	61.9748	54.0091	4	0.2869	1381
YGR055W	MUP1	61.9748	54.0091	4	0.2869	1382
YOL095C	HMI1	73.2843	73.2843	1	0.28708	1383
YAL031C	FUN21	10.7251	35.087	28	0.28722	1384
YDR258C	HSP78	43.7118	44.9743	4	0.28784	1385
YIL119C	RPI1	73.3128	60.0132	4	0.2881	1386
YLR446W	YLR446W	48.9547	50.579	4	0.28852	1387					YES
YHR139C-A	YHR139C-A	44.2104	47.853	4	0.28904	1388
YDR430C	CYM1	51.7181	50.5873	4	0.29006	1389
YDR538W	PAD1	44.2104	50.3217	4	0.29014	1390
YDR233C	RTN1	38.9653	40.0593	24	0.29042	1391
YLR285W	NNT1	65.2461	56.0631	4	0.29108	1392
YLR390W	ECM19	60.3086	52.1564	4	0.29116	1393
YNL259C	ATX1	62.9559	51.5866	4	0.29134	1394
YDL161W	ENT1	44.7743	49.7884	4	0.29142	1395
YJL042W	MHP1	71.5432	59.5076	4	0.29236	1396
YGR183C	QCR9	43.923	48.4657	4	0.2928	1397
YPL067C	YPL067C	39.6059	46.3072	4	0.29384	1398
YPL200W	CSM4	76.0387	60.7332	4	0.294	1399
YPL232W	SSO1	76.0387	60.7332	4	0.294	1400
YDL063C	YDL063C	35.0313	42.2558	4	0.29418	1401
YDR319C	YDR319C	51.8334	52.0184	4	0.29452	1402
YFR045W	YFR045W	44.2104	47.6038	4	0.29608	1403
YHR124W	NDT80	48.9547	47.5957	4	0.2973	1404
YDL037C	BSC1	54.8338	46.3359	4	0.2973	1405
YDR223W	YDR223W	67.771	56.4088	4	0.29782	1406
YHL037C	YHL037C	41.4622	44.8896	4	0.29964	1407
YLR170C	APS1	41.4622	44.8896	4	0.29964	1408
YDL130W-A	STF1	38.9653	38.7198	24	0.30024	1409
YHR006W	STP2	36.1676	46.9671	4	0.30086	1410
YDR285W	ZIP1	38.7906	46.6067	4	0.30096	1411
YDR125C	ECM18	50.272	44.2938	4	0.30166	1412
YDR025W	RPS11A	50.208	39.3648	43	0.3018	1413
YLL033W	YLL033W	65.1496	54.7765	4	0.302	1414
YOR162C	YRR1	80.7279	60.0844	3	0.30224	1415
YLR371W	ROM2	34.0075	37.5745	23	0.30248	1416
YIL001W	YIL001W	45.9332	49.4559	4	0.30306	1417
YIL086C	YIL086C	45.9332	49.4559	4	0.30306	1418
YIL123W	SIM1	45.9332	49.4559	4	0.30306	1419
YJL140W	RPB4	45.9332	49.4559	4	0.30306	1420
YJL210W	PEX2	45.9332	49.4559	4	0.30306	1421
YML057C-A	YML057C-A	45.9332	49.4559	4	0.30306	1422
YML059C	NTE1	45.9332	49.4559	4	0.30306	1423
YML094W	GIM5	45.9332	49.4559	4	0.30306	1424
YPL171C	OYE3	45.9332	49.4559	4	0.30306	1425
YPL270W	MDL2	45.9332	49.4559	4	0.30306	1426
YAL004W	YAL004W	75.4513	57.8821	4	0.30332	1427
YGR204W	ADE3	75.4513	57.8821	4	0.30332	1428
YBR095C	YBR095C	35.7189	44.1461	4	0.30342	1429
YGL140C	YGL140C	61.9748	53.2914	4	0.3035	1430
YGL162W	SUT1	61.9748	53.2914	4	0.3035	1431
YGL226W	YGL226W	61.9748	53.2914	4	0.3035	1432
YMR153W	NUP53	61.9748	53.2914	4	0.3035	1433
YOR051C	YOR051C	60.0317	54.6203	4	0.30386	1434
YDR171W	HSP42	36.1676	44.3286	4	0.30464	1435
YMR304W	UBP15	34.0075	42.7383	20	0.3055	1436
YBR188C	NTC20	75.4363	57.8746	4	0.30562	1437					YES
YER047C	SAP1	72.1721	58.4011	4	0.30606	1438
YPL056C	YPL056C	69.1938	57.679	4	0.3082	1439
YFR049W	YMR31	66.7417	54.8167	4	0.30836	1440
YOR354C	MSC6	80.7279	59.7891	3	0.30838	1441
YDR183W	PLP1	51.648	47.3703	4	0.30918	1442
YLR370C	ARC18	45.7048	43.9166	4	0.30952	1443
YKL105C	YKL105C	43.923	49.98	3	0.30982	1444
YGR241C	YAP1802	32.6866	45.006	4	0.31016	1445					YES
YBR261C	YBR261C	68.9932	58.8976	4	0.31032	1446
YDR329C	PEX3	48.233	45.972	4	0.31068	1447					YES
YDL096C	YDL096C	50.6653	41.9156	24	0.31076	1448
YBR005W	RCR1	35.7189	43.9289	4	0.31086	1449
YDR364C	CDC40	47.4187	49.7965	4	0.3114	1450
YDR315C	IPK1	34.0075	39.3075	44	0.3134	1451
YBL065W	YBL065W	31.1676	47.7565	4	0.31392	1452
YAL067C	SEO1	39.6059	45.3219	4	0.3141	1453					YES
YEL049W	PAU2	39.6059	45.3219	4	0.3141	1454
YMR326C	YMR326C	51.6826	43.1621	24	0.31432	1455
YNL051W	COG5	47.4054	51.2097	4	0.31436	1456
YHR047C	AAP1'	43.0926	45.4243	4	0.315	1457
YHR132C	ECM14	35.3513	37.985	22	0.31518	1458
YOR017W	PET127	60.0317	54.1693	4	0.31554	1459
YGL024W	YGL024W	60.0317	54.1614	4	0.31582	1460
YBR101C	FES1	31.1676	47.6761	4	0.3168	1461
YLR056W	ERG3	42.1108	47.2914	4	0.3168	1462
YDR333C	YDR333C	43.0874	43.4772	4	0.3168	1463
YBR210W	ERV15	66.6065	57.7618	4	0.31736	1464
YBR281C	YBR281C	71.9499	60.3045	4	0.31754	1465
YDR247W	VHS1	48.9547	46.3333	4	0.31808	1466
YNL045W	YNL045W	51.648	44.5565	4	0.31862	1467
YFR017C	YFR017C	35.7189	43.6073	4	0.31862	1468
YHR009C	YHR009C	47.4054	49.5267	4	0.32054	1469
YCR048W	ARE1	60.0317	53.9399	4	0.32072	1470
YDR018C	YDR018C	34.4076	43.7371	4	0.3208	1471
YOR187W	TUF1	88.4494	60.2321	3	0.3216	1472
YNL319W	YNL319W	45.7048	45.7223	4	0.32172	1473
YDR049W	YDR049W	50.6653	39.7687	23	0.3221	1474
YHR116W	COX23	38.7906	45.8749	4	0.32228	1475
YER060W-A	FCY22	7.29e-05	34.1361	44	0.32288	1476
YKL073W	LHS1	43.923	40.7307	28	0.32354	1477
YHL020C	OPI1	30.1894	41.4622	4	0.32356	1478
YPR001W	CIT3	34.0075	46.8125	4	0.32392	1479
YFL049W	YFL049W	51.8334	47.7726	4	0.32448	1480
YFR008W	FAR7	51.8334	47.7726	4	0.32448	1481
YLR143W	YLR143W	51.648	42.8735	4	0.32484	1482
YKL148C	SDH1	52.6999	47.8962	4	0.32494	1483
YDL107W	MSS2	41.2683	41.0864	4	0.32522	1484
YHR050W	SMF2	36.1676	43.4783	4	0.32548	1485
YDL072C	YDL072C	41.2683	41.2683	4	0.3265	1486
YDL074C	BRE1	50.6653	40.9612	40	0.3267	1487
YGR189C	CRH1	32.6866	44.5698	4	0.32688	1488
YAL028W	FRT2	17.0038	35.0004	28	0.3278	1489
YOR072W	YOR072W	60.0317	53.6076	4	0.32816	1490						YES
YLR416C	YLR416C	48.9547	48.9547	4	0.32816	1491
YER007C-A	YER007C-A	57.7618	48.6838	4	0.32928	1492
YPL079W	RPL21B	57.7618	48.6838	4	0.32928	1493
YFL007W	BLM3	34.0075	35.987	44	0.3299	1494
YDR476C	YDR476C	50.4679	48.7007	4	0.33002	1495
YPR166C	MRP2	31.1676	44.0978	4	0.33078	1496
YDR282C	YDR282C	38.7906	48.1586	4	0.33114	1497
YDR008C	YDR008C	39.865	48.181	4	0.33134	1498
YLR322W	VPS65	45.7048	42.9085	4	0.33142	1499
YKR090W	PXL1	68.9932	58.0677	4	0.3318	1500
YPL148C	PPT2	68.9932	58.0677	4	0.3318	1501
YPR026W	ATH1	68.9932	58.0677	4	0.3318	1502
YBL068W	PRS4	31.1676	44.0415	4	0.3319	1503
YGL149W	YGL149W	61.9748	51.8033	4	0.33198	1504
YMR099C	YMR099C	61.9748	51.8033	4	0.33198	1505
YDL035C	GPR1	50.6653	42.1815	24	0.33218	1506
YLL024C	SSA2	52.9592	49.5176	4	0.33226	1507
YDR351W	SBE2	52.7177	43.2747	4	0.33264	1508
YGR266W	YGR266W	43.923	50.1655	4	0.33282	1509
YPR196W	YPR196W	43.923	50.1655	4	0.33282	1510
YAL047C	SPC72	50.8424	48.0069	4	0.33394	1511
YEL039C	CYC7	50.8424	48.0069	4	0.33394	1512
YGR270W	YTA7	50.8424	48.0069	4	0.33394	1513						YES
YGR102C	YGR102C	43.923	48.6663	3	0.33412	1514
YPR083W	MDM36	51.8334	50.394	4	0.3347	1515
YBR037C	SCO1	44.2104	49.4693	4	0.3347	1516						YES
YFL047W	RGD2	44.2104	49.4693	4	0.3347	1517
YLR044C	PDC1	44.2104	49.4693	4	0.3347	1518
YJL197W	UBP12	71.5432	57.9633	4	0.33488	1519
YBR093C	PHO5	31.1676	43.9289	4	0.33488	1520
YER088C	DOT6	32.6866	44.3668	4	0.33498	1521
YPL227C	ALG5	71.9499	71.9499	1	0.335	1522
YJL115W	ASF1	25.3327	40.3351	40	0.33504	1523
YCL030C	HIS4	50.4189	41.7487	20	0.33676	1524
YBR063C	YBR063C	49.0351	48.8743	4	0.33714	1525
YJR145C	RPS4A	73.2843	47.414	7	0.33788	1526
YBR215W	HPC2	32.6866	44.0208	4	0.33828	1527
YER131W	RPS26B	34.0075	39.6949	44	0.33936	1528
YER061C	CEM1	43.923	39.2058	27	0.34012	1529
YMR322C	SNO4	46.3881	42.7255	24	0.34024	1530
YEL018W	EAF5	7.29e-05	33.1252	44	0.34028	1531
YAR002C-A	ERP1	21.9615	35.2438	28	0.34052	1532
YLR004C	YLR004C	51.8334	51.8334	4	0.34132	1533
YLR263W	RED1	38.7906	45.1432	4	0.34208	1534
YDR530C	APA2	29.5739	42.5157	4	0.34208	1535					YES
YHR184W	SSP1	38.7906	47.6118	4	0.34332	1536
YBR286W	APE3	68.9932	57.5731	4	0.3437	1537
YJR019C	TES1	68.9932	57.5731	4	0.3437	1538
YMR068W	AVO2	60.0317	53.0776	4	0.34398	1539
YOR050C	YOR050C	60.0317	53.0776	4	0.34398	1540
YOR155C	ISN1	60.0317	53.0776	4	0.34398	1541
YPR132W	RPS23B	59.8263	53.3532	4	0.34436	1542
YDR357C	YDR357C	37.2285	42.1198	4	0.34474	1543					YES
YIL017C	VID28	28.9295	45.1243	20	0.34542	1544
YDL239C	ADY3	34.4076	42.4897	4	0.3457	1545
YDR259C	YAP6	64.056	52.4526	4	0.3459	1546
YNL334C	SNO2	47.5281	48.4047	4	0.34608	1547
YLR168C	YLR168C	34.0075	41.9881	24	0.3463	1548
YMR048W	CSM3	36.1676	39.2304	40	0.34642	1549						YES
YDR463W	STP1	37.4221	45.5302	4	0.34742	1550
YLR154C	RNH203	62.9559	49.7809	4	0.34792	1551						YES
YDR026C	YDR026C	46.9336	41.2423	4	0.348	1552
YLR225C	YLR225C	46.4137	49.3085	4	0.3482	1553
YDR152W	GIR2	47.4054	46.5726	4	0.34916	1554
YFR055W	YFR055W	47.4054	46.5726	4	0.34916	1555
YDR273W	DON1	40.4632	42.0875	4	0.34954	1556
YDL198C	GGC1	29.9377	41.7361	4	0.34994	1557
YLR286C	CTS1	57.2532	50.7318	4	0.35012	1558
YDR517W	YDR517W	50.4679	49.3764	4	0.3507	1559
YLR325C	RPL38	34.0075	39.2761	24	0.35118	1560
YHR176W	FMO1	38.7906	44.3873	4	0.35206	1561
YLR380W	CSR1	42.1108	45.7311	4	0.35236	1562
YOL105C	WSC3	71.8488	71.8488	1	0.35238	1563
YDR035W	ARO3	48.233	46.9336	4	0.35246	1564
YOL041C	NOP12	73.2843	54.1667	3	0.35274	1565
YBR255W	YBR255W	57.8589	49.9084	3	0.35308	1566
YGR194C	XKS1	32.6866	43.4718	4	0.35322	1567
YGR228W	YGR228W	32.6866	43.4718	4	0.35322	1568
YNL323W	LEM3	42.1284	43.7413	4	0.35508	1569
YDR438W	YDR438W	34.5115	38.9554	4	0.35576	1570					YES
YBR032W	YBR032W	47.9415	48.0621	4	0.35586	1571
YPL018W	CTF19	57.8589	45.9341	20	0.35672	1572
YHR150W	PEX28	22.6761	34.4904	40	0.3569	1573
YDL197C	ASF2	31.9648	40.6706	4	0.35694	1574					YES
YLR142W	PUT1	49.5568	43.8242	24	0.357	1575
YBR040W	FIG1	44.2104	48.2069	4	0.35712	1576
YBR026C	ETR1	31.1676	43.0927	4	0.35712	1577
YAR030C	YAR030C	39.6059	44.0283	4	0.35722	1578
YGR230W	BNS1	39.6059	44.0283	4	0.35722	1579
YKL056C	YKL056C	39.6059	44.0283	4	0.35722	1580
YOL118C	YOL118C	80.7279	57.6583	3	0.3577	1581
YOR066W	YOR066W	80.7279	57.6583	3	0.3577	1582
YDL188C	PPH22	24.0116	35.4523	4	0.35792	1583					YES
YBL107C	YBL107C	17.8174	34.7428	22	0.35878	1584
YNL041C	COG6	47.4054	43.7588	4	0.35938	1585
YKL017C	HCS1	57.7618	49.3683	3	0.3594	1586
YLR093C	NYV1	51.648	47.493	4	0.35958	1587
YDL216C	RRI1	37.4741	44.3348	4	0.35988	1588
YLL042C	ATG10	48.9547	44.7089	4	0.36026	1589
YNL271C	BNI1	24.5617	37.5702	4	0.36174	1590
YDL036C	YDL036C	50.208	49.3504	4	0.36184	1591
YKR076W	ECM4	34.0075	45.5375	4	0.36194	1592
YKR101W	SIR1	34.0075	45.5375	4	0.36194	1593
YPR031W	YPR031W	34.0075	45.5375	4	0.36194	1594
YDR070C	YDR070C	33.8318	43.8861	4	0.36342	1595
YKL160W	ELF1	35.4839	42.4176	4	0.36372	1596
YLR312C	YLR312C	55.2794	46.1835	24	0.3647	1597
YAL024C	LTE1	38.9653	43.3733	44	0.36674	1598
YDR241W	BUD26	51.8334	46.1483	4	0.3672	1599
YDR268W	MSW1	51.8334	46.1483	4	0.3672	1600
YIL165C	YIL165C	45.9332	45.9332	4	0.3674	1601
YJL172W	CPS1	45.9332	45.9332	4	0.3674	1602
YJL208C	NUC1	45.9332	45.9332	4	0.3674	1603
YJR014W	YJR014W	45.9332	45.9332	4	0.3674	1604
YJR079W	YJR079W	45.9332	45.9332	4	0.3674	1605
YDR400W	URH1	36.1676	44.3198	4	0.3679	1606
YGL255W	ZRT1	50.6653	50.6653	4	0.36978	1607					YES
YHR051W	COX6	45.7048	41.5849	4	0.36988	1608
YJL055W	YJL055W	64.9044	57.2379	4	0.37058	1609					YES
YNL105W	YNL105W	29.8563	37.4299	4	0.37088	1610
YLR395C	COX8	47.4054	46.5551	4	0.372	1611
YDL219W	DTD1	32.7964	42.7756	4	0.373	1612					YES
YIL035C	CKA1	47.0196	41.8157	24	0.37314	1613
YDR492W	IZH1	29.5219	39.1113	4	0.3748	1614
YPR140W	TAZ1	30.2992	40.8974	4	0.37502	1615
YCL005W	YCL005W	60.0317	52.1282	4	0.37532	1616
YCL009C	ILV6	60.0317	52.1282	4	0.37532	1617
YCR071C	IMG2	60.0317	52.1282	4	0.37532	1618
YGL053W	PRM8	60.0317	52.1282	4	0.37532	1619
YOR152C	YOR152C	60.0317	52.1282	4	0.37532	1620					YES
YOR246C	YOR246C	60.0317	52.1282	4	0.37532	1621
YDL233W	YDL233W	45.3223	41.5542	4	0.37562	1622
YBR081C	SPT7	38.7906	43.3661	4	0.37632	1623
YHR079C-A	SAE3	38.7906	43.3661	4	0.37632	1624
YLR461W	PAU4	34.0075	43.4182	21	0.37652	1625
YDR421W	ARO80	36.1676	43.864	4	0.37682	1626
YLR448W	RPL6B	31.1676	42.2966	4	0.37764	1627
YAL045C	YAL045C	65.4226	47.0663	26	0.37786	1628
YCL028W	RNQ1	56.8807	40.105	20	0.38006	1629
YDR191W	HST4	44.0417	39.815	24	0.38142	1630
YLR255C	YLR255C	46.4137	45.0628	4	0.3815	1631					YES
YKL174C	TPO5	52.6999	50.2805	3	0.38182	1632					YES
YDR440W	DOT1	42.3078	44.1009	4	0.3819	1633
YLR183C	TOS4	57.2532	46.486	4	0.38354	1634
YDL134C	PPH21	38.8421	40.2545	4	0.38396	1635
YAR035W	YAT1	21.4501	39.3878	4	0.38498	1636
YHR140W	YHR140W	31.1676	40.0064	40	0.38554	1637
YDR266C	YDR266C	42.3364	39.9823	24	0.38554	1638
YIL053W	RHR2	68.9932	55.8035	4	0.38558	1639
YPR024W	YME1	68.9932	55.8035	4	0.38558	1640
YHR191C	CTF8	35.2744	39.0254	40	0.38564	1641
YDR019C	GCV1	42.0999	40.4367	4	0.38642	1642					YES
YCR024C	SLM5	7.29e-05	36.4072	17	0.38688	1643
YKR034W	DAL80	64.9044	56.6663	4	0.38734	1644
YDL133C-A	RPL41B	34.0398	37.7828	8	0.38742	1645
YPR053C	YPR053C	63.1568	54.9352	4	0.38796	1646
YAL036C	YAL036C	32.6866	41.8622	4	0.38826	1647
YER038W-A	YER038W-A	32.6866	41.8622	4	0.38826	1648
YER188W	YER188W	32.6866	41.8622	4	0.38826	1649						YES
YGR141W	VPS62	32.6866	41.8622	4	0.38826	1650
YOL008W	YOL008W	73.2843	52.1826	3	0.38904	1651
YLR404W	YLR404W	57.6613	48.1417	4	0.3893	1652
YDL005C	MED2	36.8647	44.3506	4	0.3893	1653
YHR041C	SRB2	41.4622	41.7953	4	0.3893	1654
YDR428C	YDR428C	52.6999	47.081	4	0.3897	1655
YDR457W	TOM1	40.1768	44.3348	4	0.3897	1656
YBR157C	ICS2	66.6065	55.0692	4	0.38992	1657
YER093C-A	YER093C-A	66.6065	55.0692	4	0.38992	1658
YGR243W	YGR243W	66.6065	55.0692	4	0.38992	1659
YMR261C	TPS3	50.6653	50.2364	4	0.39002	1660
YDR059C	UBC5	33.8318	38.859	4	0.39054	1661
YLR290C	YLR290C	44.2104	43.9611	4	0.39094	1662
YKR015C	YKR015C	18.2679	35.7556	4	0.39208	1663
YMR115W	YMR115W	50.6653	50.1488	4	0.3923	1664
YGR272C	YGR272C	21.4501	39.1697	4	0.3923	1665
YHR137W	ARO9	38.7906	46.7594	4	0.39282	1666
YLL059C	YLL059C	38.7906	46.7594	4	0.39282	1667
YGL147C	RPL9A	50.6653	50.1313	4	0.39302	1668
YEL057C	YEL057C	62.2744	54.0012	4	0.39312	1669
YHR158C	KEL1	7.29e-05	34.9524	39	0.39344	1670
YDR158W	HOM2	61.1852	61.1852	1	0.394	1671
YLR064W	YLR064W	61.1852	61.1852	1	0.394	1672
YNL253W	TEX1	61.1852	61.1852	1	0.394	1673					YES
YDR524C	AGE1	52.9107	46.076	4	0.39426	1674
YPR149W	NCE102	40.4632	40.4632	4	0.39426	1675
YBL098W	BNA4	59.8263	51.359	4	0.39448	1676
YOR334W	MRS2	80.7279	56.3924	3	0.39492	1677
YER039C-A	YER039C-A	63.3273	55.0692	4	0.3953	1678
YBL085W	BOI1	52.2033	50.1528	4	0.39614	1679
YLL063C	AYT1	22.6761	38.6781	4	0.39636	1680
YDL086W	YDL086W	35.2392	35.1093	4	0.39636	1681
YER150W	SPI1	56.047	51.429	4	0.39646	1682
YFR033C	QCR6	22.6761	38.6379	4	0.39676	1683
YDR310C	SUM1	30.2992	39.6671	4	0.3976	1684
YAR031W	PRM9	64.2449	53.8884	4	0.39812	1685
YDR006C	SOK1	43.0874	40.6966	4	0.39906	1686
YHR200W	RPN10	7.29e-05	34.928	56	0.39914	1687
YBR111C	YSA1	46.2368	47.459	4	0.3997	1688
YLR428C	YLR428C	46.4137	49.1235	4	0.40012	1689
YPR042C	PUF2	45.9332	47.0067	18	0.40034	1690
YLR139C	SLS1	30.1894	38.85	4	0.40044	1691
YDL124W	YDL124W	48.5879	43.715	4	0.40054	1692
YGR025W	YGR025W	50.6653	45.2469	8	0.40086	1693
YNL068C	FKH2	39.7265	36.9127	4	0.40086	1694
YNL285W	YNL285W	30.1894	40.8749	4	0.40096	1695
YFL026W	STE2	31.1676	41.6533	4	0.40158	1696
YDR151C	CTH1	47.4054	47.4054	4	0.402	1697
YKL117W	SBA1	66.6065	54.445	4	0.40242	1698
YLR104W	YLR104W	41.4622	43.601	4	0.40338	1699
YNL324W	YNL324W	41.4622	43.601	4	0.40338	1700
YER004W	YER004W	43.923	47.3827	4	0.40432	1701
YER059W	PCL6	43.923	47.3827	4	0.40432	1702					YES
YER174C	GRX4	43.923	47.3827	4	0.40432	1703
YGR289C	MAL11	43.923	47.3827	4	0.40432	1704
YGL148W	ARO2	61.9748	49.3085	4	0.40454	1705
YMR114C	YMR114C	61.9748	49.3085	4	0.40454	1706
YMR153C-A	YMR153C-A	61.9748	49.3085	4	0.40454	1707
YER078C	YER078C	50.8424	45.2242	4	0.4056	1708
YGR255C	COQ6	50.8424	45.2242	4	0.4056	1709
YKL115C	YKL115C	50.8424	45.2242	4	0.4056	1710					YES
YKL147C	YKL147C	55.0141	55.0141	2	0.40636	1711
YLR177W	YLR177W	36.1676	42.7595	4	0.40686	1712
YNL301C	RPL18B	47.4054	40.7521	4	0.40698	1713
YCR075C	ERS1	60.0317	50.1978	4	0.40952	1714
YGL027C	CWH41	60.0317	50.1978	4	0.40952	1715
YGL050W	YGL050W	60.0317	50.1978	4	0.40952	1716
YGL086W	MAD1	60.0317	50.1978	4	0.40952	1717
YMR062C	ECM40	60.0317	50.1978	4	0.40952	1718
YMR074C	YMR074C	60.0317	50.1978	4	0.40952	1719
YMR299C	DYN3	60.0317	50.1978	4	0.40952	1720
YMR300C	ADE4	60.0317	50.1978	4	0.40952	1721
YOL147C	PEX11	60.0317	50.1978	4	0.40952	1722
YOR009W	TIR4	60.0317	50.1978	4	0.40952	1723
YOR197W	MCA1	60.0317	50.1978	4	0.40952	1724
YOR269W	PAC1	60.0317	50.1978	4	0.40952	1725
YDR480W	DIG2	47.7652	49.1165	4	0.41006	1726
YGR134W	CAF130	43.923	44.5473	4	0.4109	1727
YGR203W	YGR203W	43.923	44.5473	4	0.4109	1728
YJL037W	IRC18	59.6175	54.0229	4	0.41166	1729
YER068W	MOT2	59.6872	53.6402	4	0.41176	1730
YNL322C	KRE1	30.2244	39.5425	4	0.41186	1731
YAL068C	YAL068C	39.6059	42.3887	4	0.41218	1732
YER115C	SPR6	39.6059	42.3887	4	0.41218	1733
YER116C	SLX8	7.29e-05	33.9288	60	0.41258	1734
YDL089W	YDL089W	31.8088	38.3317	4	0.41262	1735
YMR283C	RIT1	50.6653	49.3435	4	0.41486	1736
YPL166W	YPL166W	59.6175	53.8525	4	0.41518	1737
YGR146C	YGR146C	54.2569	50.6468	4	0.41572	1738
YNL094W	APP1	30.2244	39.2707	4	0.41572	1739
YDR115W	YDR115W	50.4679	40.9564	4	0.41582	1740
YDR495C	VPS3	20.998	32.9783	4	0.41668	1741
YDR221W	YDR221W	38.7906	45.497	4	0.41754	1742
YDR481C	PHO8	34.4076	36.9284	4	0.41754	1743
YDL026W	YDL026W	29.5739	35.733	4	0.41754	1744					YES
YMR038C	CCS1	38.0592	43.6707	24	0.4186	1745					YES
YDR185C	YDR185C	34.0075	37.1594	44	0.41902	1746
YLR043C	TRX1	31.1676	41.0824	4	0.41948	1747
YDL053C	PBP4	31.8088	37.2922	4	0.4197	1748
YDL183C	YDL183C	56.4975	51.2244	3	0.42028	1749
YDR505C	PSP1	48.233	43.7371	4	0.42056	1750
YDR179W-A	YDR179W-A	41.4622	45.2665	4	0.4209	1751
YHR016C	YSC84	41.4622	45.2665	4	0.4209	1752
YLR335W	NUP2	41.4622	45.2665	4	0.4209	1753
YEL063C	CAN1	10.7251	37.7378	28	0.42144	1754
YBL099W	ATP1	56.5777	50.8122	4	0.42164	1755
YLR288C	MEC3	31.1676	40.5758	4	0.42186	1756
YDR433W	YDR433W	43.923	39.7192	59	0.4224	1757
YDR131C	YDR131C	41.5764	44.9052	4	0.42294	1758
YKL143W	LTV1	52.6999	42.5433	3	0.42302	1759
YFR057W	YFR057W	24.5617	35.2472	4	0.42338	1760
YDL065C	PEX19	39.2413	36.3567	4	0.4236	1761
YEL044W	IES6	53.0085	50.1279	4	0.42468	1762
YCL001W	RER1	60.0317	60.0317	1	0.4253	1763
YML115C	VAN1	60.0317	60.0317	1	0.4253	1764
YOL111C	YOL111C	60.0317	60.0317	1	0.4253	1765
YOL119C	MCH4	60.0317	60.0317	1	0.4253	1766
YOR054C	VHS3	60.0317	60.0317	1	0.4253	1767
YOR186W	YOR186W	60.0317	60.0317	1	0.4253	1768
YOR279C	RFM1	60.0317	60.0317	1	0.4253	1769
YKL011C	CCE1	21.4501	41.1753	3	0.4254	1770
YJR069C	HAM1	59.6175	53.5448	4	0.42566	1771
YDR496C	PUF6	42.3078	43.2174	4	0.4262	1772
YBR044C	TCM62	35.7189	39.7154	4	0.42664	1773
YLR278C	YLR278C	35.7189	39.7154	4	0.42664	1774
YLR072W	YLR072W	40.1122	40.8047	4	0.42708	1775
YLR077W	YLR077W	42.1108	41.1115	4	0.4273	1776
YDR483W	KRE2	24.7402	38.7475	4	0.42774	1777					YES
YPL187W	MF(ALPHA)1	68.9932	54.5285	4	0.42784	1778					YES
YDL189W	RBS1	39.972	43.2912	4	0.42818	1779
YHR048W	YHR048W	30.1894	37.5965	4	0.4285	1780
YLR422W	YLR422W	46.4137	43.4384	4	0.4286	1781
YPR147C	YPR147C	46.4137	43.4384	4	0.4286	1782
YBL028C	YBL028C	38.7906	42.5137	4	0.4286	1783
YHR115C	DMA1	38.7906	42.5137	4	0.4286	1784
YDL129W	YDL129W	23.5879	38.1359	4	0.4297	1785					YES
YMR252C	YMR252C	50.6653	48.8446	4	0.43068	1786
YEL017W	GTT3	57.7618	53.7756	4	0.4308	1787
YPL247C	YPL247C	61.3871	53.7701	4	0.43112	1788
YDR338C	YDR338C	50.272	47.6226	4	0.43256	1789
YNL035C	YNL035C	30.2244	38.8675	4	0.433	1790
YDL080C	THI3	39.865	43.4253	4	0.43322	1791					YES
YBR230C	YBR230C	71.9499	56.0068	4	0.43344	1792
YDL203C	YDL203C	34.6155	38.1238	4	0.43366	1793
YPL110C	YPL110C	64.9044	55.166	4	0.43376	1794
YBR117C	TKL2	21.4501	37.8535	4	0.4341	1795
YHR153C	SPO16	31.1676	40.1014	4	0.43454	1796
YHR202W	YHR202W	31.1676	40.1014	4	0.43454	1797
YDR134C	YDR134C	23.0981	37.9581	24	0.43472	1798
YLL030C	YLL030C	14.1847	34.3519	4	0.43476	1799
YCL008C	STP22	80.7279	53.8186	3	0.43578	1800
YGL110C	CUE3	80.7279	53.8186	3	0.43578	1801
YHR075C	PPE1	65.2461	50.9328	4	0.43608	1802
YHR171W	ATG7	31.1676	38.6549	39	0.43694	1803
YFR032C-A	RPL29	57.556	42.5055	40	0.43706	1804
YBR183W	YPC1	32.6866	40.5686	4	0.4373	1805
YPL069C	BTS1	32.6866	40.5686	4	0.4373	1806
YPL071C	YPL071C	32.6866	40.5686	4	0.4373	1807
YNL066W	SUN4	24.2462	36.5533	4	0.4373	1808
YBR133C	HSL7	56.408	53.0611	4	0.43762	1809
YDR352W	YDR352W	50.6796	46.128	4	0.43784	1810
YDR071C	YDR071C	39.972	39.5483	4	0.43828	1811
YBR059C	AKL1	44.2104	42.3368	4	0.43874	1812
YHR117W	TOM71	44.2104	42.3368	4	0.43874	1813
YGR229C	SMI1	57.7618	53.4597	4	0.44072	1814
YLR342W	FKS1	34.0075	41.5365	23	0.44072	1815
YDR181C	SAS4	34.4666	39.0578	24	0.44092	1816
YLR348C	DIC1	42.1108	43.9078	4	0.44128	1817
YFR054C	YFR054C	40.1122	40.1648	4	0.44228	1818
YKL191W	DPH2	42.1108	44.5302	3	0.4423	1819
YBR030W	YBR030W	14.1847	33.982	4	0.4424	1820
YBR201W	DER1	56.408	52.9107	4	0.4425	1821
YDL204W	RTN2	50.4367	39.7071	24	0.4426	1822					YES
YDR518W	EUG1	43.0874	43.0614	4	0.44362	1823
YBR295W	PCA1	59.6175	52.8853	4	0.44406	1824
YER141W	COX15	7.29e-05	34.6034	42	0.44438	1825
YLR315W	NKP2	56.9425	43.7676	4	0.44484	1826
YBL051C	PIN4	51.8334	43.7762	4	0.44652	1827
YDL048C	STP4	21.4658	34.3816	4	0.44674	1828
YNL093W	YPT53	51.7181	45.1701	4	0.44708	1829
YAL020C	ATS1	63.3273	53.4296	4	0.44776	1830
YHR091C	MSR1	31.1676	39.5546	4	0.44888	1831
YPR092W	YPR092W	57.2532	50.8283	4	0.44898	1832					YES
YGL230C	YGL230C	50.6653	48.3544	4	0.4491	1833					YES
YMR171C	YMR171C	50.6653	48.3544	4	0.4491	1834
YLR108C	YLR108C	18.2679	36.378	4	0.45168	1835
YDL237W	YDL237W	34.4076	39.2673	4	0.45372	1836
YOR312C	RPL20B	60.0317	53.3439	3	0.45408	1837
YOR058C	ASE1	60.0317	53.3228	3	0.45408	1838
YJR062C	NTA1	57.8589	53.3304	4	0.4545	1839
YHR097C	YHR097C	38.7906	41.2512	4	0.45462	1840					YES
YHR206W	SKN7	38.7906	41.2512	4	0.45462	1841						YES
YDR453C	TSA2	35.1872	41.6581	4	0.45484	1842
YER054C	GIP2	47.2942	43.1282	20	0.45576	1843
YER152C	YER152C	59.6872	52.1586	4	0.4562	1844
YDR451C	YHP1	39.865	39.1633	4	0.45824	1845
YDR415C	YDR415C	41.4622	39.4636	4	0.45848	1846
YDL123W	SNA4	38.8421	40.2545	4	0.45916	1847
YLL040C	VPS13	22.6761	36.33	4	0.45916	1848
YBR025C	YBR025C	61.9975	50.571	4	0.45984	1849
YHR028C	DAP2	36.1676	39.148	4	0.4604	1850
YMR307W	GAS1	34.0075	39.6834	24	0.46068	1851
YKR011C	YKR011C	47.4054	44.4338	4	0.46086	1852
YDR020C	YDR020C	32.7964	39.891	4	0.46098	1853
YPL240C	HSP82	34.0075	34.1405	20	0.46252	1854
YDL040C	NAT1	43.0874	45.6602	4	0.46258	1855
YBR127C	VMA2	48.4507	49.0825	4	0.46498	1856
YLR251W	SYM1	30.2992	38.268	4	0.46624	1857
YLR014C	PPR1	38.7906	43.8727	4	0.46714	1858
YPR153W	YPR153W	31.1676	42.9479	4	0.46714	1859
YDL094C	YDL094C	23.9086	35.2652	4	0.46738	1860
YLL021W	SPA2	24.0961	35.6418	20	0.46798	1861
YDR163W	CWC15	50.6653	39.3758	24	0.47058	1862					YES
YKL103C	LAP4	54.2569	48.8944	4	0.47072	1863
YDL009C	YDL009C	34.0398	35.876	4	0.47082	1864						YES
YGL256W	ADH4	50.6653	47.6366	4	0.47094	1865
YGR085C	RPL11B	50.6653	47.6366	4	0.47094	1866
YMR273C	ZDS1	50.6653	47.6366	4	0.47094	1867
YER005W	YND1	57.7618	52.3992	4	0.47326	1868
YER087W	YER087W	21.4501	36.244	4	0.4736	1869
YGR182C	YGR182C	21.4501	36.244	4	0.4736	1870
YDL226C	GCS1	50.6653	38.0159	24	0.47364	1871
YNL205C	YNL205C	50.8424	42.2744	20	0.47366	1872
YNL298W	CLA4	21.4501	33.7277	36	0.47378	1873
YDR455C	YDR455C	24.2205	32.9263	4	0.47498	1874
YEL007W	YEL007W	48.4507	48.7591	4	0.4751	1875
YLR194C	YLR194C	46.4137	45.312	4	0.47522	1876
YLR287C	YLR287C	46.4137	45.312	4	0.47522	1877
YNL032W	SIW14	29.8563	38.8587	4	0.47626	1878
YDR048C	YDR048C	27.7288	34.7059	24	0.4766	1879
YDR249C	YDR249C	35.7189	38.0911	4	0.47684	1880
YDR286C	YDR286C	35.7189	38.0911	4	0.47684	1881
YFL031W	HAC1	35.7189	38.0911	4	0.47684	1882
YLR032W	RAD5	32.5876	34.5288	24	0.47732	1883
YAL056W	GPB2	57.3313	44.6074	28	0.47804	1884
YHR108W	GGA2	7.09237	37.781	38	0.47836	1885
YML003W	YML003W	59.6175	52.0005	4	0.47894	1886
YPL188W	POS5	59.6175	52.0005	4	0.47894	1887
YDR263C	DIN7	48.9547	47.5153	4	0.47964	1888
YLR349W	YLR349W	42.1108	38.1049	4	0.47986	1889
YGR157W	CHO2	56.408	51.6095	4	0.4801	1890
YPR045C	YPR045C	59.6175	51.984	4	0.48056	1891
YDR521W	YDR521W	31.9648	35.577	4	0.4822	1892					YES
YDL051W	LHP1	37.63	38.9294	4	0.48314	1893
YDR446W	ECM11	35.0313	35.9928	4	0.48314	1894
YNL012W	SPO1	30.2244	41.9793	4	0.48326	1895
YMR159C	ATG16	34.0075	39.491	24	0.4844	1896
YML047C	PRM6	57.8589	52.2862	4	0.48454	1897
YMR160W	YMR160W	50.6653	43.1854	8	0.4846	1898
YPL052W	OAZ1	53.0085	48.2702	4	0.48466	1899
YOR306C	MCH5	60.0317	46.9199	6	0.4866	1900
YNL081C	YNL081C	42.1108	43.9516	4	0.48712	1901
YCR028C	FEN2	28.7756	40.3387	18	0.4876	1902
YKL092C	BUD2	63.3273	51.8201	4	0.48794	1903
YDR090C	YDR090C	44.9731	39.6742	4	0.4897	1904					YES
YPR008W	HAA1	57.0675	51.6103	4	0.48982	1905
YNL004W	HRB1	49.0709	49.0709	2	0.49146	1906
YEL001C	YEL001C	43.923	41.7645	4	0.4916	1907
YEL030W	ECM10	43.923	41.7645	4	0.4916	1908
YKL094W	YJU3	43.923	41.7645	4	0.4916	1909
YPL046C	ELC1	43.923	41.7645	4	0.4916	1910
YPR199C	ARR1	43.923	41.7645	4	0.4916	1911
YDR465C	RMT2	37.63	34.6935	4	0.4923	1912					YES
YCL011C	GBP2	60.0317	51.9093	3	0.49252	1913
YPL208W	YPL208W	59.6175	51.1157	4	0.49266	1914
YGR178C	PBP1	39.6059	39.6059	4	0.493	1915
YLL017W	YLL017W	30.2992	37.0055	4	0.49348	1916
YLR219W	MSC3	30.2992	37.0055	4	0.49348	1917
YKR005C	YKR005C	35.4839	34.7914	4	0.49348	1918
YDR063W	YDR063W	45.1697	38.0142	24	0.4935	1919					YES
YFR034C	PHO4	31.1676	41.6855	4	0.49442	1920
YDL225W	SHS1	38.9653	36.4195	60	0.49442	1921
YOL044W	PEX15	50.6653	48.9029	3	0.49484	1922
YOL101C	IZH4	50.6653	48.9029	3	0.49484	1923
YDR379W	RGA2	36.1676	42.6192	4	0.49514	1924
YDL106C	PHO2	34.2075	36.9282	24	0.49562	1925
YBR292C	YBR292C	17.0038	32.5456	4	0.4962	1926
YBR228W	SLX1	17.0038	32.6281	4	0.49738	1927
YKL207W	YKL207W	29.8563	33.6606	4	0.49786	1928
YDR028C	REG1	29.5739	38.4357	4	0.49846	1929
YPL034W	YPL034W	57.7618	51.7449	4	0.49858	1930					YES
YAL014C	SYN8	32.6866	38.929	4	0.49894	1931					YES
YAL022C	FUN26	32.6866	38.929	4	0.49894	1932
YEL023C	YEL023C	32.6866	38.929	4	0.49894	1933
YER129W	PAK1	32.6866	38.929	4	0.49894	1934
YGR288W	MAL13	32.6866	38.929	4	0.49894	1935
YML024W	RPS17A	17.0038	32.716	4	0.50012	1936
YHL041W	YHL041W	47.4054	38.6308	4	0.50036	1937
YGR018C	YGR018C	50.6653	42.6427	8	0.50054	1938
YBR022W	POA1	46.4137	47.845	4	0.50228	1939
YBR132C	AGP2	32.6866	38.914	4	0.50358	1940
YLR082C	SRL2	24.2462	33.985	4	0.50586	1941
YBR262C	YBR262C	57.0675	51.2475	4	0.50634	1942
YJR024C	YJR024C	57.0675	51.2475	4	0.50634	1943
YBL015W	ACH1	44.2104	46.9524	4	0.50658	1944					YES
YBL017C	PEP1	38.7906	39.6269	4	0.50658	1945					YES
YFL023W	BUD27	38.7906	39.6269	4	0.50658	1946
YHR131C	YHR131C	31.1676	38.7022	4	0.50658	1947
YDL171C	GLT1	27.4014	33.263	4	0.50754	1948
YGL143C	MRF1	50.6653	46.1485	4	0.5079	1949
YGL241W	KAP114	50.6653	46.1485	4	0.5079	1950
YMR118C	YMR118C	50.6653	46.1485	4	0.5079	1951
YMR157C	YMR157C	50.6653	46.1485	4	0.5079	1952
YMR162C	DNF3	50.6653	46.1485	4	0.5079	1953
YMR172W	HOT1	50.6653	46.1485	4	0.5079	1954
YMR204C	YMR204C	50.6653	46.1485	4	0.5079	1955
YCL036W	GFD2	28.7097	41.5063	20	0.50858	1956
YJL118W	YJL118W	17.0038	32.9633	4	0.5091	1957
YFR056C	YFR056C	30.1894	40.0421	4	0.50922	1958
YBR217W	ATG12	51.0379	47.2849	4	0.51198	1959
YIL071C	PCI8	64.9044	52.4841	4	0.5126	1960
YJL059W	YHC3	64.9044	52.4841	4	0.5126	1961
YBR246W	YBR246W	17.0038	33.0787	4	0.5126	1962
YPR061C	JID1	31.1676	39.5304	3	0.51418	1963
YBR280C	YBR280C	17.0038	33.1227	4	0.51452	1964
YBL055C	YBL055C	46.4137	41.0663	4	0.515	1965
YHR082C	KSP1	46.4137	41.0663	4	0.515	1966
YOL099C	YOL099C	50.6653	48.2377	3	0.51502	1967
YIL038C	NOT3	17.0038	40.1352	24	0.51666	1968					YES
YDR251W	PAM1	51.8334	48.1184	4	0.51768	1969
YLR434C	YLR434C	51.8334	48.1184	4	0.51768	1970
YBR229C	ROT2	71.9499	53.9624	4	0.51876	1971
YBR180W	DTR1	50.8424	50.3686	4	0.51888	1972
YJL067W	YJL067W	34.0075	39.9703	4	0.51888	1973
YJL083W	TAX4	34.0075	39.9703	4	0.51888	1974
YJL112W	MDV1	34.0075	39.9703	4	0.51888	1975
YJL166W	QCR8	34.0075	39.9703	4	0.51888	1976
YJR036C	HUL4	34.0075	39.9703	4	0.51888	1977
YML012W	ERV25	34.0075	39.9703	4	0.51888	1978
YML047W-A	YML047W-A	34.0075	39.9703	4	0.51888	1979
YML081C-A	ATP18	34.0075	39.9703	4	0.51888	1980
YDL011C	YDL011C	34.0398	37.8534	4	0.51888	1981
YDL186W	YDL186W	34.0398	36.0879	4	0.51888	1982
YHL021C	YHL021C	42.1108	36.7696	3	0.51908	1983
YBR104W	YMC2	48.9547	46.4298	4	0.51912	1984
YMR317W	YMR317W	52.6999	42.0264	24	0.52082	1985
YPR197C	YPR197C	59.6571	49.985	4	0.5212	1986
YLR102C	APC9	18.2679	33.8096	4	0.52144	1987
YBR300C	YBR300C	17.0038	33.359	4	0.52228	1988
YHR147C	MRPL6	7.29e-05	33.3493	39	0.52268	1989
YNL024C	YNL024C	36.1676	39.6301	4	0.52326	1990
YKL109W	HAP4	21.4501	33.7999	28	0.5235	1991
YMR289W	YMR289W	46.3881	41.9044	24	0.5237	1992						YES
YPL108W	YPL108W	45.9332	45.9332	2	0.52388	1993
YPR007C	REC8	35.975	35.975	4	0.524	1994					YES
[truncated: 2,466 more rows]
